# Supplementary material for: The spike protein of SARS-CoV-2 induces inflammation and EMT of lung epithelial cells and fibroblasts through the upregulation of GADD45A
Source: Open Med (Wars). 2023 Nov 15;18(1):20230779. doi: 10.1515/med-2023-0779 (PMC10656760; doi:10.1515/med-2023-0779)
Supplement: Supplementary Table S2 [file Table-S2.xlsx]

## Sheet: Sheet1
Table S2 Genes enriched in all KEGG pathways
pathway_ID	PATHWAY_DES	diff_gene_in_this_pathway	UP_GENES	DOWN_GENES	diff_gene_in_all_pathway	all_gene_in_this_pathway	all_gene_in_all_pathway	all_gene_list	gene_UP_list	gene_DOWN_list	rich_factor	Pvalue	Qvalue
hsa00232	Caffeine metabolism	3	3	0	615	6	9290	ENSG00000158125(XDH),ENSG00000156006(NAT2),ENSG00000255974(CYP2A6),	ENSG00000158125(XDH),ENSG00000156006(NAT2),ENSG00000255974(CYP2A6),	-	7.55285	0.0015338	0.0365752
hsa00350	Tyrosine metabolism	9	0	9	615	36	9290	ENSG00000248144(ADH1C),ENSG00000284922(AP000812.4),ENSG00000158104(HPD),ENSG00000069535(MAOB),ENSG00000006534(ALDH3B1),ENSG00000187758(ADH1A),ENSG00000196616(ADH1B),ENSG00000104951(IL4I1),ENSG00000107165(TYRP1),	-	ENSG00000248144(ADH1C),ENSG00000284922(AP000812.4),ENSG00000158104(HPD),ENSG00000069535(MAOB),ENSG00000006534(ALDH3B1),ENSG00000187758(ADH1A),ENSG00000196616(ADH1B),ENSG00000104951(IL4I1),ENSG00000107165(TYRP1),	3.77642	0.000402875	0.0249782
hsa00360	Phenylalanine metabolism	4	0	4	615	17	9290	ENSG00000158104(HPD),ENSG00000069535(MAOB),ENSG00000006534(ALDH3B1),ENSG00000104951(IL4I1),	-	ENSG00000158104(HPD),ENSG00000069535(MAOB),ENSG00000006534(ALDH3B1),ENSG00000104951(IL4I1),	3.55428	0.0121315	0.125359
hsa00061	Fatty acid biosynthesis	4	2	2	615	18	9290	ENSG00000152463(OLAH),ENSG00000068366(ACSL4),ENSG00000103740(ACSBG1),ENSG00000130377(ACSBG2),	ENSG00000068366(ACSL4),ENSG00000103740(ACSBG1),	ENSG00000152463(OLAH),ENSG00000130377(ACSBG2),	3.35682	0.0152975	0.152975
hsa05219	Bladder cancer	8	6	2	615	41	9290	ENSG00000068078(FGFR3),ENSG00000110092(CCND1),ENSG00000135679(MDM2),ENSG00000039068(CDH1),ENSG00000196611(MMP1),ENSG00000138798(EGF),ENSG00000113070(HBEGF),ENSG00000169429(CXCL8),	ENSG00000110092(CCND1),ENSG00000135679(MDM2),ENSG00000196611(MMP1),ENSG00000138798(EGF),ENSG00000113070(HBEGF),ENSG00000169429(CXCL8),	ENSG00000068078(FGFR3),ENSG00000039068(CDH1),	2.94745	0.00412039	0.0798325
hsa05133	Pertussis	14	6	8	615	76	9290	ENSG00000136869(TLR4),ENSG00000162711(NLRP3),ENSG00000115008(IL1A),ENSG00000224389(C4B),ENSG00000169885(CALML6),ENSG00000124875(CXCL6),ENSG00000129007(CALML4),ENSG00000007171(NOS2),ENSG00000169429(CXCL8),ENSG00000140968(IRF8),ENSG00000244731(C4A),ENSG00000177606(JUN),ENSG00000163735(CXCL5),ENSG00000166278(C2),	ENSG00000136869(TLR4),ENSG00000162711(NLRP3),ENSG00000115008(IL1A),ENSG00000124875(CXCL6),ENSG00000169429(CXCL8),ENSG00000163735(CXCL5),	ENSG00000224389(C4B),ENSG00000169885(CALML6),ENSG00000129007(CALML4),ENSG00000007171(NOS2),ENSG00000140968(IRF8),ENSG00000244731(C4A),ENSG00000177606(JUN),ENSG00000166278(C2),	2.78263	0.000529054	0.0205008
hsa00430	Taurine and hypotaurine metabolism	2	1	1	615	11	9290	ENSG00000144644(GADL1),ENSG00000099998(GGT5),	ENSG00000099998(GGT5),	ENSG00000144644(GADL1),	2.74649	0.0758209	0.373087
hsa04744	Phototransduction	5	1	4	615	28	9290	ENSG00000132915(PDE6A),ENSG00000185527(PDE6G),ENSG00000169885(CALML6),ENSG00000129007(CALML4),ENSG00000048545(GUCA1A),	ENSG00000185527(PDE6G),	ENSG00000132915(PDE6A),ENSG00000169885(CALML6),ENSG00000129007(CALML4),ENSG00000048545(GUCA1A),	2.69744	0.0241267	0.191776
hsa04610	Complement and coagulation cascades	15	6	9	615	85	9290	ENSG00000110799(VWF),ENSG00000106366(SERPINE1),ENSG00000115718(PROC),ENSG00000224389(C4B),ENSG00000127533(F2RL3),ENSG00000140678(ITGAX),ENSG00000171860(C3AR1),ENSG00000197632(SERPINB2),ENSG00000117601(SERPINC1),ENSG00000178726(THBD),ENSG00000243649(CFB),ENSG00000188488(SERPINA5),ENSG00000244731(C4A),ENSG00000166278(C2),ENSG00000109072(VTN),	ENSG00000110799(VWF),ENSG00000106366(SERPINE1),ENSG00000140678(ITGAX),ENSG00000171860(C3AR1),ENSG00000197632(SERPINB2),ENSG00000178726(THBD),	ENSG00000115718(PROC),ENSG00000224389(C4B),ENSG00000127533(F2RL3),ENSG00000117601(SERPINC1),ENSG00000243649(CFB),ENSG00000188488(SERPINA5),ENSG00000244731(C4A),ENSG00000166278(C2),ENSG00000109072(VTN),	2.66571	0.000566619	0.0195169
hsa04514	Cell adhesion molecules	26	13	13	615	149	9290	ENSG00000204642(HLA-F),ENSG00000174469(CNTNAP2),ENSG00000081237(PTPRC),ENSG00000169760(NLGN1),ENSG00000149564(ESAM),ENSG00000159261(CLDN14),ENSG00000163531(NFASC),ENSG00000021645(NRXN3),ENSG00000185758(CLDN24),ENSG00000184113(CLDN5),ENSG00000039068(CDH1),ENSG00000144847(IGSF11),ENSG00000131409(LRRC4B),ENSG00000150637(CD226),ENSG00000012124(CD22),ENSG00000189143(CLDN4),ENSG00000162706(CADM3),ENSG0…	ENSG00000174469(CNTNAP2),ENSG00000081237(PTPRC),ENSG00000159261(CLDN14),ENSG00000163531(NFASC),ENSG00000021645(NRXN3),ENSG00000185758(CLDN24),ENSG00000150637(CD226),ENSG00000012124(CD22),ENSG00000189143(CLDN4),ENSG00000179242(CDH4),ENSG00000108622(ICAM2),ENSG00000110076(NRXN2),ENSG00000171217(CLDN20),	ENSG00000204642(HLA-F),ENSG00000169760(NLGN1),ENSG00000149564(ESAM),ENSG00000184113(CLDN5),ENSG00000039068(CDH1),ENSG00000144847(IGSF11),ENSG00000131409(LRRC4B),ENSG00000162706(CADM3),ENSG00000223865(HLA-DPB1),ENSG00000181885(CLDN7),ENSG00000242574(HLA-DMB),ENSG00000261371(PECAM1),ENSG00000062038(CDH3),	2.63589	1.30108e-05	0.00201668
hsa05323	Rheumatoid arthritis	16	12	4	615	93	9290	ENSG00000136869(TLR4),ENSG00000163739(CXCL1),ENSG00000102755(FLT1),ENSG00000115008(IL1A),ENSG00000149968(MMP3),ENSG00000124875(CXCL6),ENSG00000196611(MMP1),ENSG00000147614(ATP6V0D2),ENSG00000169429(CXCL8),ENSG00000223865(HLA-DPB1),ENSG00000163734(CXCL3),ENSG00000102524(TNFSF13B),ENSG00000177606(JUN),ENSG00000143882(ATP6V1C2),ENSG00000163735(CXCL5),ENSG00000242574(HLA-DMB),	ENSG00000136869(TLR4),ENSG00000163739(CXCL1),ENSG00000115008(IL1A),ENSG00000149968(MMP3),ENSG00000124875(CXCL6),ENSG00000196611(MMP1),ENSG00000147614(ATP6V0D2),ENSG00000169429(CXCL8),ENSG00000163734(CXCL3),ENSG00000102524(TNFSF13B),ENSG00000143882(ATP6V1C2),ENSG00000163735(CXCL5),	ENSG00000102755(FLT1),ENSG00000223865(HLA-DPB1),ENSG00000177606(JUN),ENSG00000242574(HLA-DMB),	2.59883	0.000522337	0.0231321
hsa05034	Alcoholism	31	13	18	615	187	9290	ENSG00000176884(GRIN1),ENSG00000165646(SLC18A2),ENSG00000197238(H4C11),ENSG00000122585(NPY),ENSG00000169885(CALML6),ENSG00000196866(H2AC7),ENSG00000127588(GNG13),ENSG00000186469(GNG2),ENSG00000274290(H2BC6),ENSG00000176533(GNG7),ENSG00000125740(FOSB),ENSG00000069535(MAOB),ENSG00000274641(H2BC17),ENSG00000180573(H2AC6),ENSG00000286522(H3C2),ENSG00000129007(CALML4),ENSG00000278677(H2AC17),ENSG00000…	ENSG00000176884(GRIN1),ENSG00000165646(SLC18A2),ENSG00000196866(H2AC7),ENSG00000127588(GNG13),ENSG00000186469(GNG2),ENSG00000125740(FOSB),ENSG00000180573(H2AC6),ENSG00000048052(HDAC9),ENSG00000274559(CU639417.1),ENSG00000277224(H2BC7),ENSG00000273983(H3C8),ENSG00000167414(GNG8),ENSG00000203852(H3C15),	ENSG00000197238(H4C11),ENSG00000122585(NPY),ENSG00000169885(CALML6),ENSG00000274290(H2BC6),ENSG00000176533(GNG7),ENSG00000069535(MAOB),ENSG00000274641(H2BC17),ENSG00000286522(H3C2),ENSG00000129007(CALML4),ENSG00000278677(H2AC17),ENSG00000168243(GNG4),ENSG00000287080(H3C3),ENSG00000131771(PPP1R1B),ENSG00000128271(ADORA2A),ENSG00000184260(H2AC20),ENSG00000234289(H2BS1),ENSG00000276903(H2AC16),ENSG0…	2.50415	6.51068e-06	0.00201831
hsa04940	Type I diabetes mellitus	7	2	5	615	43	9290	ENSG00000204642(HLA-F),ENSG00000026103(FAS),ENSG00000115008(IL1A),ENSG00000109472(CPE),ENSG00000155093(PTPRN2),ENSG00000223865(HLA-DPB1),ENSG00000242574(HLA-DMB),	ENSG00000026103(FAS),ENSG00000115008(IL1A),	ENSG00000204642(HLA-F),ENSG00000109472(CPE),ENSG00000155093(PTPRN2),ENSG00000223865(HLA-DPB1),ENSG00000242574(HLA-DMB),	2.45907	0.0183329	0.162377
hsa00512	Mucin type O-glycan biosynthesis	5	1	4	615	32	9290	ENSG00000144278(GALNT13),ENSG00000158089(GALNT14),ENSG00000187210(GCNT1),ENSG00000131386(GALNT15),ENSG00000223658(C1GALT1C1L),	ENSG00000187210(GCNT1),	ENSG00000144278(GALNT13),ENSG00000158089(GALNT14),ENSG00000131386(GALNT15),ENSG00000223658(C1GALT1C1L),	2.36026	0.0431729	0.267672
hsa04929	GnRH secretion	10	5	5	615	64	9290	ENSG00000104783(KCNN4),ENSG00000143630(HCN3),ENSG00000105642(KCNN1),ENSG00000137841(PLCB2),ENSG00000100346(CACNA1I),ENSG00000135346(CGA),ENSG00000170498(KISS1),ENSG00000118785(SPP1),ENSG00000145675(PIK3R1),ENSG00000157542(KCNJ6),	ENSG00000104783(KCNN4),ENSG00000143630(HCN3),ENSG00000118785(SPP1),ENSG00000145675(PIK3R1),ENSG00000157542(KCNJ6),	ENSG00000105642(KCNN1),ENSG00000137841(PLCB2),ENSG00000100346(CACNA1I),ENSG00000135346(CGA),ENSG00000170498(KISS1),	2.36026	0.00907264	0.108174
hsa04974	Protein digestion and absorption	16	5	11	615	103	9290	ENSG00000104783(KCNN4),ENSG00000053918(KCNQ1),ENSG00000065618(COL17A1),ENSG00000171812(COL8A2),ENSG00000144810(COL8A1),ENSG00000122121(XPNPEP2),ENSG00000018625(ATP1A2),ENSG00000182871(COL18A1),ENSG00000215018(COL28A1),ENSG00000169031(COL4A3),ENSG00000138079(SLC3A1),ENSG00000196549(MME),ENSG00000080573(COL5A3),ENSG00000010438(PRSS3),ENSG00000100678(SLC8A3),ENSG00000115474(KCNJ13),	ENSG00000104783(KCNN4),ENSG00000053918(KCNQ1),ENSG00000065618(COL17A1),ENSG00000144810(COL8A1),ENSG00000196549(MME),	ENSG00000171812(COL8A2),ENSG00000122121(XPNPEP2),ENSG00000018625(ATP1A2),ENSG00000182871(COL18A1),ENSG00000215018(COL28A1),ENSG00000169031(COL4A3),ENSG00000138079(SLC3A1),ENSG00000080573(COL5A3),ENSG00000010438(PRSS3),ENSG00000100678(SLC8A3),ENSG00000115474(KCNJ13),	2.34652	0.00159459	0.0353087
hsa04713	Circadian entrainment	15	5	10	615	97	9290	ENSG00000152402(GUCY1A2),ENSG00000176884(GRIN1),ENSG00000169885(CALML6),ENSG00000137841(PLCB2),ENSG00000127588(GNG13),ENSG00000186469(GNG2),ENSG00000176533(GNG7),ENSG00000100346(CACNA1I),ENSG00000129007(CALML4),ENSG00000168243(GNG4),ENSG00000196218(RYR1),ENSG00000157542(KCNJ6),ENSG00000058404(CAMK2B),ENSG00000155511(GRIA1),ENSG00000167414(GNG8),	ENSG00000176884(GRIN1),ENSG00000127588(GNG13),ENSG00000186469(GNG2),ENSG00000157542(KCNJ6),ENSG00000167414(GNG8),	ENSG00000152402(GUCY1A2),ENSG00000169885(CALML6),ENSG00000137841(PLCB2),ENSG00000176533(GNG7),ENSG00000100346(CACNA1I),ENSG00000129007(CALML4),ENSG00000168243(GNG4),ENSG00000196218(RYR1),ENSG00000058404(CAMK2B),ENSG00000155511(GRIA1),	2.33593	0.00223542	0.0461987
hsa05322	Systemic lupus erythematosus	21	6	15	615	136	9290	ENSG00000197238(H4C11),ENSG00000224389(C4B),ENSG00000196866(H2AC7),ENSG00000274290(H2BC6),ENSG00000274641(H2BC17),ENSG00000180573(H2AC6),ENSG00000286522(H3C2),ENSG00000278677(H2AC17),ENSG00000287080(H3C3),ENSG00000184260(H2AC20),ENSG00000223865(HLA-DPB1),ENSG00000274559(CU639417.1),ENSG00000244731(C4A),ENSG00000234289(H2BS1),ENSG00000242574(HLA-DMB),ENSG00000166278(C2),ENSG00000277224(H2BC7),ENSG…	ENSG00000196866(H2AC7),ENSG00000180573(H2AC6),ENSG00000274559(CU639417.1),ENSG00000277224(H2BC7),ENSG00000273983(H3C8),ENSG00000203852(H3C15),	ENSG00000197238(H4C11),ENSG00000224389(C4B),ENSG00000274290(H2BC6),ENSG00000274641(H2BC17),ENSG00000286522(H3C2),ENSG00000278677(H2AC17),ENSG00000287080(H3C3),ENSG00000184260(H2AC20),ENSG00000223865(HLA-DPB1),ENSG00000244731(C4A),ENSG00000234289(H2BS1),ENSG00000242574(HLA-DMB),ENSG00000166278(C2),ENSG00000276903(H2AC16),ENSG00000277858(H2AB2),	2.3325	0.000409113	0.0211375
hsa05321	Inflammatory bowel disease	10	4	6	615	65	9290	ENSG00000136869(TLR4),ENSG00000162594(IL23R),ENSG00000115008(IL1A),ENSG00000187554(TLR5),ENSG00000081985(IL12RB2),ENSG00000169194(IL13),ENSG00000131196(NFATC1),ENSG00000223865(HLA-DPB1),ENSG00000177606(JUN),ENSG00000242574(HLA-DMB),	ENSG00000136869(TLR4),ENSG00000162594(IL23R),ENSG00000115008(IL1A),ENSG00000081985(IL12RB2),	ENSG00000187554(TLR5),ENSG00000169194(IL13),ENSG00000131196(NFATC1),ENSG00000223865(HLA-DPB1),ENSG00000177606(JUN),ENSG00000242574(HLA-DMB),	2.32395	0.0101409	0.112274
hsa04115	p53 signaling pathway	11	10	1	615	73	9290	ENSG00000110092(CCND1),ENSG00000171848(RRM2),ENSG00000130766(SESN2),ENSG00000106366(SERPINE1),ENSG00000026103(FAS),ENSG00000135679(MDM2),ENSG00000206075(SERPINB5),ENSG00000116717(GADD45A),ENSG00000118971(CCND2),ENSG00000172667(ZMAT3),ENSG00000115129(TP53I3),	ENSG00000110092(CCND1),ENSG00000130766(SESN2),ENSG00000106366(SERPINE1),ENSG00000026103(FAS),ENSG00000135679(MDM2),ENSG00000206075(SERPINB5),ENSG00000116717(GADD45A),ENSG00000118971(CCND2),ENSG00000172667(ZMAT3),ENSG00000115129(TP53I3),	ENSG00000171848(RRM2),	2.2762	0.00884741	0.109708
hsa05033	Nicotine addiction	6	3	3	615	40	9290	ENSG00000176884(GRIN1),ENSG00000163288(GABRB1),ENSG00000011677(GABRA3),ENSG00000104888(SLC17A7),ENSG00000155511(GRIA1),ENSG00000151834(GABRA2),	ENSG00000176884(GRIN1),ENSG00000011677(GABRA3),ENSG00000151834(GABRA2),	ENSG00000163288(GABRB1),ENSG00000104888(SLC17A7),ENSG00000155511(GRIA1),	2.26585	0.0382811	0.242187
hsa04657	IL-17 signaling pathway	14	10	4	615	94	9290	ENSG00000163739(CXCL1),ENSG00000117983(MUC5B),ENSG00000149968(MMP3),ENSG00000124875(CXCL6),ENSG00000175592(FOSL1),ENSG00000196611(MMP1),ENSG00000125740(FOSB),ENSG00000073756(PTGS2),ENSG00000169194(IL13),ENSG00000169429(CXCL8),ENSG00000163734(CXCL3),ENSG00000177606(JUN),ENSG00000163735(CXCL5),ENSG00000181085(MAPK15),	ENSG00000163739(CXCL1),ENSG00000149968(MMP3),ENSG00000124875(CXCL6),ENSG00000175592(FOSL1),ENSG00000196611(MMP1),ENSG00000125740(FOSB),ENSG00000073756(PTGS2),ENSG00000169429(CXCL8),ENSG00000163734(CXCL3),ENSG00000163735(CXCL5),	ENSG00000117983(MUC5B),ENSG00000169194(IL13),ENSG00000177606(JUN),ENSG00000181085(MAPK15),	2.24978	0.00425357	0.0775651
hsa05031	Amphetamine addiction	10	3	7	615	69	9290	ENSG00000176884(GRIN1),ENSG00000165646(SLC18A2),ENSG00000169885(CALML6),ENSG00000125740(FOSB),ENSG00000069535(MAOB),ENSG00000129007(CALML4),ENSG00000131771(PPP1R1B),ENSG00000058404(CAMK2B),ENSG00000155511(GRIA1),ENSG00000177606(JUN),	ENSG00000176884(GRIN1),ENSG00000165646(SLC18A2),ENSG00000125740(FOSB),	ENSG00000169885(CALML6),ENSG00000069535(MAOB),ENSG00000129007(CALML4),ENSG00000131771(PPP1R1B),ENSG00000058404(CAMK2B),ENSG00000155511(GRIA1),ENSG00000177606(JUN),	2.18923	0.0154418	0.149592
hsa03320	PPAR signaling pathway	11	4	7	615	76	9290	ENSG00000175445(LPL),ENSG00000164434(FABP7),ENSG00000121769(FABP3),ENSG00000196611(MMP1),ENSG00000113396(SLC27A6),ENSG00000068366(ACSL4),ENSG00000103740(ACSBG1),ENSG00000130377(ACSBG2),ENSG00000170323(FABP4),ENSG00000166819(PLIN1),ENSG00000165269(AQP7),	ENSG00000196611(MMP1),ENSG00000113396(SLC27A6),ENSG00000068366(ACSL4),ENSG00000103740(ACSBG1),	ENSG00000175445(LPL),ENSG00000164434(FABP7),ENSG00000121769(FABP3),ENSG00000130377(ACSBG2),ENSG00000170323(FABP4),ENSG00000166819(PLIN1),ENSG00000165269(AQP7),	2.18635	0.0119953	0.128225
hsa05032	Morphine addiction	13	9	4	615	91	9290	ENSG00000163288(GABRB1),ENSG00000011677(GABRA3),ENSG00000127588(GNG13),ENSG00000186469(GNG2),ENSG00000176533(GNG7),ENSG00000172572(PDE3A),ENSG00000186642(PDE2A),ENSG00000168243(GNG4),ENSG00000284741(PDE11A),ENSG00000157542(KCNJ6),ENSG00000105650(PDE4C),ENSG00000151834(GABRA2),ENSG00000167414(GNG8),	ENSG00000011677(GABRA3),ENSG00000127588(GNG13),ENSG00000186469(GNG2),ENSG00000186642(PDE2A),ENSG00000284741(PDE11A),ENSG00000157542(KCNJ6),ENSG00000105650(PDE4C),ENSG00000151834(GABRA2),ENSG00000167414(GNG8),	ENSG00000163288(GABRB1),ENSG00000176533(GNG7),ENSG00000172572(PDE3A),ENSG00000168243(GNG4),	2.15796	0.0079908	0.103214
hsa05030	Cocaine addiction	7	3	4	615	49	9290	ENSG00000176884(GRIN1),ENSG00000165646(SLC18A2),ENSG00000125740(FOSB),ENSG00000069535(MAOB),ENSG00000164082(GRM2),ENSG00000131771(PPP1R1B),ENSG00000177606(JUN),	ENSG00000176884(GRIN1),ENSG00000165646(SLC18A2),ENSG00000125740(FOSB),	ENSG00000069535(MAOB),ENSG00000164082(GRM2),ENSG00000131771(PPP1R1B),ENSG00000177606(JUN),	2.15796	0.0370508	0.244378
hsa00380	Tryptophan metabolism	6	1	5	615	42	9290	ENSG00000153086(ACMSD),ENSG00000117009(KMO),ENSG00000069535(MAOB),ENSG00000118514(ALDH8A1),ENSG00000286112(AL441992.2),ENSG00000104951(IL4I1),	ENSG00000153086(ACMSD),	ENSG00000117009(KMO),ENSG00000069535(MAOB),ENSG00000118514(ALDH8A1),ENSG00000286112(AL441992.2),ENSG00000104951(IL4I1),	2.15796	0.0481864	0.276626
hsa04923	Regulation of lipolysis in adipocytes	8	3	5	615	57	9290	ENSG00000122585(NPY),ENSG00000134200(TSHB),ENSG00000073756(PTGS2),ENSG00000135346(CGA),ENSG00000145675(PIK3R1),ENSG00000170323(FABP4),ENSG00000166819(PLIN1),ENSG00000165269(AQP7),	ENSG00000134200(TSHB),ENSG00000073756(PTGS2),ENSG00000145675(PIK3R1),	ENSG00000122585(NPY),ENSG00000135346(CGA),ENSG00000170323(FABP4),ENSG00000166819(PLIN1),ENSG00000165269(AQP7),	2.1201	0.0316049	0.21299
hsa04970	Salivary secretion	13	2	11	615	93	9290	ENSG00000152402(GUCY1A2),ENSG00000104783(KCNN4),ENSG00000161798(AQP5),ENSG00000187908(DMBT1),ENSG00000117983(MUC5B),ENSG00000169885(CALML6),ENSG00000137841(PLCB2),ENSG00000039987(BEST2),ENSG00000129007(CALML4),ENSG00000018625(ATP1A2),ENSG00000174876(AMY1B),ENSG00000134551(PRH2),ENSG00000067842(ATP2B3),	ENSG00000104783(KCNN4),ENSG00000187908(DMBT1),	ENSG00000152402(GUCY1A2),ENSG00000161798(AQP5),ENSG00000117983(MUC5B),ENSG00000169885(CALML6),ENSG00000137841(PLCB2),ENSG00000039987(BEST2),ENSG00000129007(CALML4),ENSG00000018625(ATP1A2),ENSG00000174876(AMY1B),ENSG00000134551(PRH2),ENSG00000067842(ATP2B3),	2.11155	0.0096003	0.110226
hsa00071	Fatty acid degradation	6	2	4	615	43	9290	ENSG00000248144(ADH1C),ENSG00000068366(ACSL4),ENSG00000103740(ACSBG1),ENSG00000187758(ADH1A),ENSG00000196616(ADH1B),ENSG00000130377(ACSBG2),	ENSG00000068366(ACSL4),ENSG00000103740(ACSBG1),	ENSG00000248144(ADH1C),ENSG00000187758(ADH1A),ENSG00000196616(ADH1B),ENSG00000130377(ACSBG2),	2.10777	0.0537431	0.292287
hsa05218	Melanoma	10	5	5	615	72	9290	ENSG00000110092(CCND1),ENSG00000156427(FGF18),ENSG00000135679(MDM2),ENSG00000039068(CDH1),ENSG00000116717(GADD45A),ENSG00000170962(PDGFD),ENSG00000070388(FGF22),ENSG00000138798(EGF),ENSG00000145675(PIK3R1),ENSG00000140285(FGF7),	ENSG00000110092(CCND1),ENSG00000135679(MDM2),ENSG00000116717(GADD45A),ENSG00000138798(EGF),ENSG00000145675(PIK3R1),	ENSG00000156427(FGF18),ENSG00000039068(CDH1),ENSG00000170962(PDGFD),ENSG00000070388(FGF22),ENSG00000140285(FGF7),	2.09801	0.0206656	0.173144
hsa00330	Arginine and proline metabolism	7	2	5	615	51	9290	ENSG00000171766(GATM),ENSG00000223572(CKMT1A),ENSG00000069535(MAOB),ENSG00000100033(PRODH),ENSG00000118520(ARG1),ENSG00000007171(NOS2),ENSG00000237289(CKMT1B),	ENSG00000100033(PRODH),ENSG00000118520(ARG1),	ENSG00000171766(GATM),ENSG00000223572(CKMT1A),ENSG00000069535(MAOB),ENSG00000007171(NOS2),ENSG00000237289(CKMT1B),	2.07333	0.0455649	0.271637
hsa00340	Histidine metabolism	3	1	2	615	22	9290	ENSG00000139344(AMDHD1),ENSG00000069535(MAOB),ENSG00000006534(ALDH3B1),	ENSG00000139344(AMDHD1),	ENSG00000069535(MAOB),ENSG00000006534(ALDH3B1),	2.05987	0.121589	0.483237
hsa00220	Arginine biosynthesis	3	2	1	615	22	9290	ENSG00000118520(ARG1),ENSG00000135423(GLS2),ENSG00000007171(NOS2),	ENSG00000118520(ARG1),ENSG00000135423(GLS2),	ENSG00000007171(NOS2),	2.05987	0.121589	0.483237
hsa04060	Cytokine-cytokine receptor interaction	40	28	12	615	295	9290	ENSG00000122756(CNTFR),ENSG00000131080(EDA2R),ENSG00000123496(IL13RA2),ENSG00000163739(CXCL1),ENSG00000125845(BMP2),ENSG00000115590(IL1R2),ENSG00000130513(GDF15),ENSG00000162892(IL24),ENSG00000026103(FAS),ENSG00000162594(IL23R),ENSG00000115008(IL1A),ENSG00000156574(NODAL),ENSG00000163083(INHBB),ENSG00000162891(IL20),ENSG00000081985(IL12RB2),ENSG00000120949(TNFRSF8),ENSG00000124875(CXCL6),ENSG0000…	ENSG00000131080(EDA2R),ENSG00000123496(IL13RA2),ENSG00000163739(CXCL1),ENSG00000125845(BMP2),ENSG00000130513(GDF15),ENSG00000162892(IL24),ENSG00000026103(FAS),ENSG00000162594(IL23R),ENSG00000115008(IL1A),ENSG00000156574(NODAL),ENSG00000163083(INHBB),ENSG00000162891(IL20),ENSG00000081985(IL12RB2),ENSG00000124875(CXCL6),ENSG00000181634(TNFSF15),ENSG00000163823(CCR1),ENSG00000173535(TNFRSF10C),ENSG0…	ENSG00000122756(CNTFR),ENSG00000115590(IL1R2),ENSG00000120949(TNFRSF8),ENSG00000121858(TNFSF10),ENSG00000135960(EDAR),ENSG00000116985(BMP8B),ENSG00000169194(IL13),ENSG00000153162(BMP6),ENSG00000157368(IL34),ENSG00000139269(INHBE),ENSG00000184451(CCR10),ENSG00000161921(CXCL16),	2.04823	4.44157e-05	0.00458963
hsa04727	GABAergic synapse	12	8	4	615	89	9290	ENSG00000163288(GABRB1),ENSG00000011677(GABRA3),ENSG00000127588(GNG13),ENSG00000186469(GNG2),ENSG00000176533(GNG7),ENSG00000173805(HAP1),ENSG00000135423(GLS2),ENSG00000168243(GNG4),ENSG00000188338(SLC38A3),ENSG00000157542(KCNJ6),ENSG00000151834(GABRA2),ENSG00000167414(GNG8),	ENSG00000011677(GABRA3),ENSG00000127588(GNG13),ENSG00000186469(GNG2),ENSG00000173805(HAP1),ENSG00000135423(GLS2),ENSG00000157542(KCNJ6),ENSG00000151834(GABRA2),ENSG00000167414(GNG8),	ENSG00000163288(GABRB1),ENSG00000176533(GNG7),ENSG00000168243(GNG4),ENSG00000188338(SLC38A3),	2.03672	0.0161399	0.151618
hsa04020	Calcium signaling pathway	32	8	24	615	240	9290	ENSG00000068078(FGFR3),ENSG00000176884(GRIN1),ENSG00000138039(LHCGR),ENSG00000151617(EDNRA),ENSG00000101188(NTSR1),ENSG00000156427(FGF18),ENSG00000102755(FLT1),ENSG00000083454(P2RX5),ENSG00000169885(CALML6),ENSG00000143318(CASQ1),ENSG00000137841(PLCB2),ENSG00000170962(PDGFD),ENSG00000070388(FGF22),ENSG00000100346(CACNA1I),ENSG00000037280(FLT4),ENSG00000129007(CALML4),ENSG00000138798(EGF),ENSG0000…	ENSG00000176884(GRIN1),ENSG00000151617(EDNRA),ENSG00000083454(P2RX5),ENSG00000037280(FLT4),ENSG00000138798(EGF),ENSG00000184984(CHRM5),ENSG00000276045(ORAI1),ENSG00000168621(GDNF),	ENSG00000068078(FGFR3),ENSG00000138039(LHCGR),ENSG00000101188(NTSR1),ENSG00000156427(FGF18),ENSG00000102755(FLT1),ENSG00000169885(CALML6),ENSG00000143318(CASQ1),ENSG00000137841(PLCB2),ENSG00000170962(PDGFD),ENSG00000070388(FGF22),ENSG00000100346(CACNA1I),ENSG00000129007(CALML4),ENSG00000007171(NOS2),ENSG00000128271(ADORA2A),ENSG00000067842(ATP2B3),ENSG00000196218(RYR1),ENSG00000114854(TNNC1),ENSG…	2.01409	0.000297518	0.0230577
hsa04613	Neutrophil extracellular trap formation	25	13	12	615	190	9290	ENSG00000136869(TLR4),ENSG00000110799(VWF),ENSG00000197238(H4C11),ENSG00000171051(FPR1),ENSG00000159339(PADI4),ENSG00000196866(H2AC7),ENSG00000137841(PLCB2),ENSG00000274290(H2BC6),ENSG00000274641(H2BC17),ENSG00000180573(H2AC6),ENSG00000286522(H3C2),ENSG00000278677(H2AC17),ENSG00000189403(HMGB1),ENSG00000048052(HDAC9),ENSG00000287080(H3C3),ENSG00000184260(H2AC20),ENSG00000145675(PIK3R1),ENSG000002…	ENSG00000136869(TLR4),ENSG00000110799(VWF),ENSG00000171051(FPR1),ENSG00000159339(PADI4),ENSG00000196866(H2AC7),ENSG00000180573(H2AC6),ENSG00000048052(HDAC9),ENSG00000145675(PIK3R1),ENSG00000274559(CU639417.1),ENSG00000204305(AGER),ENSG00000277224(H2BC7),ENSG00000273983(H3C8),ENSG00000203852(H3C15),	ENSG00000197238(H4C11),ENSG00000137841(PLCB2),ENSG00000274290(H2BC6),ENSG00000274641(H2BC17),ENSG00000286522(H3C2),ENSG00000278677(H2AC17),ENSG00000189403(HMGB1),ENSG00000287080(H3C3),ENSG00000184260(H2AC20),ENSG00000234289(H2BS1),ENSG00000276903(H2AC16),ENSG00000277858(H2AB2),	1.98759	0.00143051	0.0369548
hsa00230	Purine metabolism	17	11	6	615	130	9290	ENSG00000152402(GUCY1A2),ENSG00000160191(PDE9A),ENSG00000171848(RRM2),ENSG00000132915(PDE6A),ENSG00000054179(ENTPD2),ENSG00000185527(PDE6G),ENSG00000162433(AK4),ENSG00000172572(PDE3A),ENSG00000186642(PDE2A),ENSG00000158125(XDH),ENSG00000188833(ENTPD8),ENSG00000284741(PDE11A),ENSG00000095464(PDE6C),ENSG00000229937(PRPS1L1),ENSG00000185013(NT5C1B),ENSG00000105650(PDE4C),ENSG00000189283(FHIT),	ENSG00000185527(PDE6G),ENSG00000162433(AK4),ENSG00000186642(PDE2A),ENSG00000158125(XDH),ENSG00000188833(ENTPD8),ENSG00000284741(PDE11A),ENSG00000095464(PDE6C),ENSG00000229937(PRPS1L1),ENSG00000185013(NT5C1B),ENSG00000105650(PDE4C),ENSG00000189283(FHIT),	ENSG00000152402(GUCY1A2),ENSG00000160191(PDE9A),ENSG00000171848(RRM2),ENSG00000132915(PDE6A),ENSG00000054179(ENTPD2),ENSG00000172572(PDE3A),	1.97536	0.00740925	0.104403
hsa04964	Proximal tubule bicarbonate reclamation	3	1	2	615	23	9290	ENSG00000135423(GLS2),ENSG00000018625(ATP1A2),ENSG00000188338(SLC38A3),	ENSG00000135423(GLS2),	ENSG00000018625(ATP1A2),ENSG00000188338(SLC38A3),	1.97031	0.138128	0.486589
hsa05310	Asthma	4	0	4	615	31	9290	ENSG00000121053(EPX),ENSG00000169194(IL13),ENSG00000223865(HLA-DPB1),ENSG00000242574(HLA-DMB),	-	ENSG00000121053(EPX),ENSG00000169194(IL13),ENSG00000223865(HLA-DPB1),ENSG00000242574(HLA-DMB),	1.94912	0.116224	0.467914
hsa04015	Rap1 signaling pathway	27	7	20	615	210	9290	ENSG00000068078(FGFR3),ENSG00000176884(GRIN1),ENSG00000156427(FGF18),ENSG00000102755(FLT1),ENSG00000068831(RASGRP2),ENSG00000076864(RAP1GAP),ENSG00000171051(FPR1),ENSG00000039068(CDH1),ENSG00000169885(CALML6),ENSG00000137841(PLCB2),ENSG00000170962(PDGFD),ENSG00000070388(FGF22),ENSG00000091879(ANGPT2),ENSG00000127533(F2RL3),ENSG00000152689(RASGRP3),ENSG00000037280(FLT4),ENSG00000129007(CALML4),ENS…	ENSG00000176884(GRIN1),ENSG00000076864(RAP1GAP),ENSG00000171051(FPR1),ENSG00000037280(FLT4),ENSG00000138798(EGF),ENSG00000145675(PIK3R1),ENSG00000082074(FYB1),	ENSG00000068078(FGFR3),ENSG00000156427(FGF18),ENSG00000102755(FLT1),ENSG00000068831(RASGRP2),ENSG00000039068(CDH1),ENSG00000169885(CALML6),ENSG00000137841(PLCB2),ENSG00000170962(PDGFD),ENSG00000070388(FGF22),ENSG00000091879(ANGPT2),ENSG00000127533(F2RL3),ENSG00000152689(RASGRP3),ENSG00000129007(CALML4),ENSG00000128271(ADORA2A),ENSG00000143590(EFNA3),ENSG00000099617(EFNA2),ENSG00000169242(EFNA1),E…	1.94216	0.00136717	0.0385293
hsa00514	Other types of O-glycan biosynthesis	6	1	5	615	47	9290	ENSG00000100060(MFNG),ENSG00000144278(GALNT13),ENSG00000158089(GALNT14),ENSG00000131386(GALNT15),ENSG00000106003(LFNG),ENSG00000223658(C1GALT1C1L),	ENSG00000100060(MFNG),	ENSG00000144278(GALNT13),ENSG00000158089(GALNT14),ENSG00000131386(GALNT15),ENSG00000106003(LFNG),ENSG00000223658(C1GALT1C1L),	1.92839	0.0802731	0.37704
hsa04973	Carbohydrate digestion and absorption	6	2	4	615	47	9290	ENSG00000142583(SLC2A5),ENSG00000159399(HK2),ENSG00000137841(PLCB2),ENSG00000018625(ATP1A2),ENSG00000174876(AMY1B),ENSG00000145675(PIK3R1),	ENSG00000159399(HK2),ENSG00000145675(PIK3R1),	ENSG00000142583(SLC2A5),ENSG00000137841(PLCB2),ENSG00000018625(ATP1A2),ENSG00000174876(AMY1B),	1.92839	0.0802731	0.37704
hsa05146	Amoebiasis	13	9	4	615	102	9290	ENSG00000136869(TLR4),ENSG00000163739(CXCL1),ENSG00000115590(IL1R2),ENSG00000058085(LAMC2),ENSG00000198788(MUC2),ENSG00000137841(PLCB2),ENSG00000118520(ARG1),ENSG00000007171(NOS2),ENSG00000169031(COL4A3),ENSG00000169429(CXCL8),ENSG00000145675(PIK3R1),ENSG00000163734(CXCL3),ENSG00000196878(LAMB3),	ENSG00000136869(TLR4),ENSG00000163739(CXCL1),ENSG00000058085(LAMC2),ENSG00000198788(MUC2),ENSG00000118520(ARG1),ENSG00000169429(CXCL8),ENSG00000145675(PIK3R1),ENSG00000163734(CXCL3),ENSG00000196878(LAMB3),	ENSG00000115590(IL1R2),ENSG00000137841(PLCB2),ENSG00000007171(NOS2),ENSG00000169031(COL4A3),	1.92524	0.0203524	0.175257
hsa05150	Staphylococcus aureus infection	12	4	8	615	95	9290	ENSG00000186832(KRT16),ENSG00000171051(FPR1),ENSG00000224389(C4B),ENSG00000171860(C3AR1),ENSG00000128422(KRT17),ENSG00000131738(KRT33B),ENSG00000223865(HLA-DPB1),ENSG00000243649(CFB),ENSG00000244731(C4A),ENSG00000242574(HLA-DMB),ENSG00000166278(C2),ENSG00000131737(KRT34),	ENSG00000171051(FPR1),ENSG00000171860(C3AR1),ENSG00000131738(KRT33B),ENSG00000131737(KRT34),	ENSG00000186832(KRT16),ENSG00000224389(C4B),ENSG00000128422(KRT17),ENSG00000223865(HLA-DPB1),ENSG00000243649(CFB),ENSG00000244731(C4A),ENSG00000242574(HLA-DMB),ENSG00000166278(C2),	1.90809	0.0263498	0.185646
hsa00730	Thiamine metabolism	2	1	1	615	16	9290	ENSG00000162433(AK4),ENSG00000162551(ALPL),	ENSG00000162433(AK4),	ENSG00000162551(ALPL),	1.88821	0.183999	0.57616
hsa04725	Cholinergic synapse	14	8	6	615	113	9290	ENSG00000053918(KCNQ1),ENSG00000185760(KCNQ5),ENSG00000137841(PLCB2),ENSG00000127588(GNG13),ENSG00000186469(GNG2),ENSG00000176533(GNG7),ENSG00000168243(GNG4),ENSG00000184984(CHRM5),ENSG00000180720(CHRM4),ENSG00000145675(PIK3R1),ENSG00000157542(KCNJ6),ENSG00000058404(CAMK2B),ENSG00000168539(CHRM1),ENSG00000167414(GNG8),	ENSG00000053918(KCNQ1),ENSG00000185760(KCNQ5),ENSG00000127588(GNG13),ENSG00000186469(GNG2),ENSG00000184984(CHRM5),ENSG00000145675(PIK3R1),ENSG00000157542(KCNJ6),ENSG00000167414(GNG8),	ENSG00000137841(PLCB2),ENSG00000176533(GNG7),ENSG00000168243(GNG4),ENSG00000180720(CHRM4),ENSG00000058404(CAMK2B),ENSG00000168539(CHRM1),	1.8715	0.0212533	0.173382
hsa04726	Serotonergic synapse	14	7	7	615	115	9290	ENSG00000163288(GABRB1),ENSG00000165646(SLC18A2),ENSG00000137841(PLCB2),ENSG00000127588(GNG13),ENSG00000186469(GNG2),ENSG00000176533(GNG7),ENSG00000073756(PTGS2),ENSG00000069535(MAOB),ENSG00000168243(GNG4),ENSG00000157542(KCNJ6),ENSG00000102468(HTR2A),ENSG00000100197(CYP2D6),ENSG00000184408(KCND2),ENSG00000167414(GNG8),	ENSG00000165646(SLC18A2),ENSG00000127588(GNG13),ENSG00000186469(GNG2),ENSG00000073756(PTGS2),ENSG00000157542(KCNJ6),ENSG00000184408(KCND2),ENSG00000167414(GNG8),	ENSG00000163288(GABRB1),ENSG00000137841(PLCB2),ENSG00000176533(GNG7),ENSG00000069535(MAOB),ENSG00000168243(GNG4),ENSG00000102468(HTR2A),ENSG00000100197(CYP2D6),	1.83895	0.024512	0.189968
hsa04728	Dopaminergic synapse	16	6	10	615	132	9290	ENSG00000165646(SLC18A2),ENSG00000284922(AP000812.4),ENSG00000169885(CALML6),ENSG00000137841(PLCB2),ENSG00000127588(GNG13),ENSG00000186469(GNG2),ENSG00000176533(GNG7),ENSG00000069535(MAOB),ENSG00000129007(CALML4),ENSG00000168243(GNG4),ENSG00000131771(PPP1R1B),ENSG00000157542(KCNJ6),ENSG00000058404(CAMK2B),ENSG00000155511(GRIA1),ENSG00000168280(KIF5C),ENSG00000167414(GNG8),	ENSG00000165646(SLC18A2),ENSG00000127588(GNG13),ENSG00000186469(GNG2),ENSG00000157542(KCNJ6),ENSG00000168280(KIF5C),ENSG00000167414(GNG8),	ENSG00000284922(AP000812.4),ENSG00000169885(CALML6),ENSG00000137841(PLCB2),ENSG00000176533(GNG7),ENSG00000069535(MAOB),ENSG00000129007(CALML4),ENSG00000168243(GNG4),ENSG00000131771(PPP1R1B),ENSG00000058404(CAMK2B),ENSG00000155511(GRIA1),	1.83099	0.0182336	0.166247
hsa04061	Viral protein interaction with cytokine and cytokine receptor	12	9	3	615	100	9290	ENSG00000163739(CXCL1),ENSG00000162892(IL24),ENSG00000162891(IL20),ENSG00000124875(CXCL6),ENSG00000121858(TNFSF10),ENSG00000163823(CCR1),ENSG00000173535(TNFRSF10C),ENSG00000157368(IL34),ENSG00000169429(CXCL8),ENSG00000163734(CXCL3),ENSG00000163735(CXCL5),ENSG00000184451(CCR10),	ENSG00000163739(CXCL1),ENSG00000162892(IL24),ENSG00000162891(IL20),ENSG00000124875(CXCL6),ENSG00000163823(CCR1),ENSG00000173535(TNFRSF10C),ENSG00000169429(CXCL8),ENSG00000163734(CXCL3),ENSG00000163735(CXCL5),	ENSG00000121858(TNFSF10),ENSG00000157368(IL34),ENSG00000184451(CCR10),	1.81268	0.0381396	0.246318
hsa05214	Glioma	9	6	3	615	75	9290	ENSG00000110092(CCND1),ENSG00000135679(MDM2),ENSG00000163235(TGFA),ENSG00000169885(CALML6),ENSG00000116717(GADD45A),ENSG00000129007(CALML4),ENSG00000138798(EGF),ENSG00000145675(PIK3R1),ENSG00000058404(CAMK2B),	ENSG00000110092(CCND1),ENSG00000135679(MDM2),ENSG00000163235(TGFA),ENSG00000116717(GADD45A),ENSG00000138798(EGF),ENSG00000145675(PIK3R1),	ENSG00000169885(CALML6),ENSG00000129007(CALML4),ENSG00000058404(CAMK2B),	1.81268	0.0628782	0.336073
hsa05332	Graft-versus-host disease	5	2	3	615	42	9290	ENSG00000204642(HLA-F),ENSG00000026103(FAS),ENSG00000115008(IL1A),ENSG00000223865(HLA-DPB1),ENSG00000242574(HLA-DMB),	ENSG00000026103(FAS),ENSG00000115008(IL1A),	ENSG00000204642(HLA-F),ENSG00000223865(HLA-DPB1),ENSG00000242574(HLA-DMB),	1.7983	0.128469	0.479823
hsa04978	Mineral absorption	7	2	5	615	59	9290	ENSG00000174502(SLC26A9),ENSG00000125148(MT2A),ENSG00000018625(ATP1A2),ENSG00000067842(ATP2B3),ENSG00000157214(STEAP2),ENSG00000198569(SLC34A3),ENSG00000100678(SLC8A3),	ENSG00000125148(MT2A),ENSG00000157214(STEAP2),	ENSG00000174502(SLC26A9),ENSG00000018625(ATP1A2),ENSG00000067842(ATP2B3),ENSG00000198569(SLC34A3),ENSG00000100678(SLC8A3),	1.7922	0.0932396	0.425063
hsa00910	Nitrogen metabolism	2	0	2	615	17	9290	ENSG00000107159(CA9),ENSG00000118298(CA14),	-	ENSG00000107159(CA9),ENSG00000118298(CA14),	1.77714	0.210585	0.588121
hsa04913	Ovarian steroidogenesis	6	2	4	615	51	9290	ENSG00000138039(LHCGR),ENSG00000148795(CYP17A1),ENSG00000073756(PTGS2),ENSG00000135346(CGA),ENSG00000153162(BMP6),ENSG00000196139(AKR1C3),	ENSG00000148795(CYP17A1),ENSG00000073756(PTGS2),	ENSG00000138039(LHCGR),ENSG00000135346(CGA),ENSG00000153162(BMP6),ENSG00000196139(AKR1C3),	1.77714	0.114117	0.471682
hsa04080	Neuroactive ligand-receptor interaction	40	15	25	615	341	9290	ENSG00000183395(PMCH),ENSG00000176884(GRIN1),ENSG00000163288(GABRB1),ENSG00000138039(LHCGR),ENSG00000151617(EDNRA),ENSG00000115138(POMC),ENSG00000101188(NTSR1),ENSG00000258839(MC1R),ENSG00000175591(P2RY2),ENSG00000083454(P2RX5),ENSG00000122585(NPY),ENSG00000139679(LPAR6),ENSG00000171051(FPR1),ENSG00000288611(NPBWR1),ENSG00000109255(NMU),ENSG00000011677(GABRA3),ENSG00000134200(TSHB),ENSG0000006532…	ENSG00000176884(GRIN1),ENSG00000151617(EDNRA),ENSG00000115138(POMC),ENSG00000083454(P2RX5),ENSG00000171051(FPR1),ENSG00000011677(GABRA3),ENSG00000134200(TSHB),ENSG00000145451(GLRA3),ENSG00000171860(C3AR1),ENSG00000184984(CHRM5),ENSG00000114812(VIPR1),ENSG00000187094(CCK),ENSG00000069482(GAL),ENSG00000134489(HRH4),ENSG00000151834(GABRA2),	ENSG00000183395(PMCH),ENSG00000163288(GABRB1),ENSG00000138039(LHCGR),ENSG00000101188(NTSR1),ENSG00000258839(MC1R),ENSG00000175591(P2RY2),ENSG00000122585(NPY),ENSG00000139679(LPAR6),ENSG00000288611(NPBWR1),ENSG00000109255(NMU),ENSG00000065325(GLP2R),ENSG00000127533(F2RL3),ENSG00000170175(CHRNB1),ENSG00000135346(CGA),ENSG00000164082(GRM2),ENSG00000128271(ADORA2A),ENSG00000170498(KISS1),ENSG00000241…	1.77193	0.000835332	0.0258953
hsa04371	Apelin signaling pathway	16	6	10	615	137	9290	ENSG00000110092(CCND1),ENSG00000106366(SERPINE1),ENSG00000039068(CDH1),ENSG00000169885(CALML6),ENSG00000137841(PLCB2),ENSG00000127588(GNG13),ENSG00000186469(GNG2),ENSG00000176533(GNG7),ENSG00000129007(CALML4),ENSG00000007171(NOS2),ENSG00000168243(GNG4),ENSG00000196218(RYR1),ENSG00000118785(SPP1),ENSG00000100678(SLC8A3),ENSG00000166819(PLIN1),ENSG00000167414(GNG8),	ENSG00000110092(CCND1),ENSG00000106366(SERPINE1),ENSG00000127588(GNG13),ENSG00000186469(GNG2),ENSG00000118785(SPP1),ENSG00000167414(GNG8),	ENSG00000039068(CDH1),ENSG00000169885(CALML6),ENSG00000137841(PLCB2),ENSG00000176533(GNG7),ENSG00000129007(CALML4),ENSG00000007171(NOS2),ENSG00000168243(GNG4),ENSG00000196218(RYR1),ENSG00000100678(SLC8A3),ENSG00000166819(PLIN1),	1.76417	0.0253102	0.19137
hsa04014	Ras signaling pathway	27	9	18	615	232	9290	ENSG00000068078(FGFR3),ENSG00000176884(GRIN1),ENSG00000156427(FGF18),ENSG00000102755(FLT1),ENSG00000068831(RASGRP2),ENSG00000163235(TGFA),ENSG00000169885(CALML6),ENSG00000127588(GNG13),ENSG00000170962(PDGFD),ENSG00000070388(FGF22),ENSG00000186469(GNG2),ENSG00000091879(ANGPT2),ENSG00000176533(GNG7),ENSG00000152689(RASGRP3),ENSG00000037280(FLT4),ENSG00000129007(CALML4),ENSG00000138798(EGF),ENSG0000…	ENSG00000176884(GRIN1),ENSG00000163235(TGFA),ENSG00000127588(GNG13),ENSG00000186469(GNG2),ENSG00000037280(FLT4),ENSG00000138798(EGF),ENSG00000137843(PAK6),ENSG00000145675(PIK3R1),ENSG00000167414(GNG8),	ENSG00000068078(FGFR3),ENSG00000156427(FGF18),ENSG00000102755(FLT1),ENSG00000068831(RASGRP2),ENSG00000169885(CALML6),ENSG00000170962(PDGFD),ENSG00000070388(FGF22),ENSG00000091879(ANGPT2),ENSG00000176533(GNG7),ENSG00000152689(RASGRP3),ENSG00000129007(CALML4),ENSG00000168243(GNG4),ENSG00000143590(EFNA3),ENSG00000099617(EFNA2),ENSG00000167244(IGF2),ENSG00000169242(EFNA1),ENSG00000140285(FGF7),ENSG00…	1.75799	0.00550436	0.0812549
hsa04024	cAMP signaling pathway	25	9	16	615	216	9290	ENSG00000176884(GRIN1),ENSG00000138039(LHCGR),ENSG00000151617(EDNRA),ENSG00000115138(POMC),ENSG00000122585(NPY),ENSG00000134200(TSHB),ENSG00000169885(CALML6),ENSG00000172572(PDE3A),ENSG00000135346(CGA),ENSG00000129007(CALML4),ENSG00000018625(ATP1A2),ENSG00000164161(HHIP),ENSG00000131771(PPP1R1B),ENSG00000128271(ADORA2A),ENSG00000067842(ATP2B3),ENSG00000131196(NFATC1),ENSG00000145675(PIK3R1),ENSG0…	ENSG00000176884(GRIN1),ENSG00000151617(EDNRA),ENSG00000115138(POMC),ENSG00000134200(TSHB),ENSG00000164161(HHIP),ENSG00000145675(PIK3R1),ENSG00000105650(PDE4C),ENSG00000276045(ORAI1),ENSG00000198829(SUCNR1),	ENSG00000138039(LHCGR),ENSG00000122585(NPY),ENSG00000169885(CALML6),ENSG00000172572(PDE3A),ENSG00000135346(CGA),ENSG00000129007(CALML4),ENSG00000018625(ATP1A2),ENSG00000131771(PPP1R1B),ENSG00000128271(ADORA2A),ENSG00000067842(ATP2B3),ENSG00000131196(NFATC1),ENSG00000058404(CAMK2B),ENSG00000155511(GRIA1),ENSG00000168539(CHRM1),ENSG00000177606(JUN),ENSG00000266964(FXYD1),	1.74834	0.00776875	0.104709
hsa04625	C-type lectin receptor signaling pathway	12	7	5	615	104	9290	ENSG00000162711(NLRP3),ENSG00000135679(MDM2),ENSG00000173846(PLK3),ENSG00000169885(CALML6),ENSG00000073756(PTGS2),ENSG00000122877(EGR2),ENSG00000129007(CALML4),ENSG00000179388(EGR3),ENSG00000131196(NFATC1),ENSG00000187796(CARD9),ENSG00000145675(PIK3R1),ENSG00000177606(JUN),	ENSG00000162711(NLRP3),ENSG00000135679(MDM2),ENSG00000173846(PLK3),ENSG00000073756(PTGS2),ENSG00000122877(EGR2),ENSG00000179388(EGR3),ENSG00000145675(PIK3R1),	ENSG00000169885(CALML6),ENSG00000129007(CALML4),ENSG00000131196(NFATC1),ENSG00000187796(CARD9),ENSG00000177606(JUN),	1.74296	0.0501176	0.277437
hsa04950	Maturity onset diabetes of the young	3	1	2	615	26	9290	ENSG00000116833(NR5A2),ENSG00000180535(BHLHA15),ENSG00000130675(MNX1),	ENSG00000116833(NR5A2),	ENSG00000180535(BHLHA15),ENSG00000130675(MNX1),	1.74296	0.194169	0.562545
hsa00790	Folate biosynthesis	3	0	3	615	26	9290	ENSG00000198074(AKR1B10),ENSG00000162551(ALPL),ENSG00000196139(AKR1C3),	-	ENSG00000198074(AKR1B10),ENSG00000162551(ALPL),ENSG00000196139(AKR1C3),	1.74296	0.194169	0.562545
hsa04260	Cardiac muscle contraction	10	0	10	615	87	9290	ENSG00000187581(COX8C),ENSG00000018625(ATP1A2),ENSG00000118194(TNNT2),ENSG00000130433(CACNG6),ENSG00000114854(TNNC1),ENSG00000105605(CACNG7),ENSG00000115944(COX7A2L),ENSG00000157445(CACNA2D3),ENSG00000159251(ACTC1),ENSG00000100678(SLC8A3),	-	ENSG00000187581(COX8C),ENSG00000018625(ATP1A2),ENSG00000118194(TNNT2),ENSG00000130433(CACNG6),ENSG00000114854(TNNC1),ENSG00000105605(CACNG7),ENSG00000115944(COX7A2L),ENSG00000157445(CACNA2D3),ENSG00000159251(ACTC1),ENSG00000100678(SLC8A3),	1.73629	0.0689749	0.35637
hsa04723	Retrograde endocannabinoid signaling	17	7	10	615	148	9290	ENSG00000163288(GABRB1),ENSG00000011677(GABRA3),ENSG00000137841(PLCB2),ENSG00000185633(NDUFA4L2),ENSG00000127588(GNG13),ENSG00000186469(GNG2),ENSG00000104888(SLC17A7),ENSG00000176533(GNG7),ENSG00000073756(PTGS2),ENSG00000168243(GNG4),ENSG00000079841(RIMS1),ENSG00000161048(NAPEPLD),ENSG00000125356(NDUFA1),ENSG00000157542(KCNJ6),ENSG00000155511(GRIA1),ENSG00000151834(GABRA2),ENSG00000167414(GNG8),	ENSG00000011677(GABRA3),ENSG00000127588(GNG13),ENSG00000186469(GNG2),ENSG00000073756(PTGS2),ENSG00000157542(KCNJ6),ENSG00000151834(GABRA2),ENSG00000167414(GNG8),	ENSG00000163288(GABRB1),ENSG00000137841(PLCB2),ENSG00000185633(NDUFA4L2),ENSG00000104888(SLC17A7),ENSG00000176533(GNG7),ENSG00000168243(GNG4),ENSG00000079841(RIMS1),ENSG00000161048(NAPEPLD),ENSG00000125356(NDUFA1),ENSG00000155511(GRIA1),	1.73511	0.0253856	0.18737
hsa04917	Prolactin signaling pathway	8	5	3	615	70	9290	ENSG00000110092(CCND1),ENSG00000138039(LHCGR),ENSG00000148795(CYP17A1),ENSG00000135346(CGA),ENSG00000274211(SOCS7),ENSG00000118971(CCND2),ENSG00000145675(PIK3R1),ENSG00000184557(SOCS3),	ENSG00000110092(CCND1),ENSG00000148795(CYP17A1),ENSG00000274211(SOCS7),ENSG00000118971(CCND2),ENSG00000145675(PIK3R1),	ENSG00000138039(LHCGR),ENSG00000135346(CGA),ENSG00000184557(SOCS3),	1.72636	0.0956621	0.423646
hsa04724	Glutamatergic synapse	13	5	8	615	114	9290	ENSG00000176884(GRIN1),ENSG00000162383(SLC1A7),ENSG00000137841(PLCB2),ENSG00000127588(GNG13),ENSG00000186469(GNG2),ENSG00000104888(SLC17A7),ENSG00000176533(GNG7),ENSG00000135423(GLS2),ENSG00000164082(GRM2),ENSG00000168243(GNG4),ENSG00000188338(SLC38A3),ENSG00000155511(GRIA1),ENSG00000167414(GNG8),	ENSG00000176884(GRIN1),ENSG00000127588(GNG13),ENSG00000186469(GNG2),ENSG00000135423(GLS2),ENSG00000167414(GNG8),	ENSG00000162383(SLC1A7),ENSG00000137841(PLCB2),ENSG00000104888(SLC17A7),ENSG00000176533(GNG7),ENSG00000164082(GRM2),ENSG00000168243(GNG4),ENSG00000188338(SLC38A3),ENSG00000155511(GRIA1),	1.72258	0.0471504	0.275786
hsa05320	Autoimmune thyroid disease	6	2	4	615	53	9290	ENSG00000204642(HLA-F),ENSG00000026103(FAS),ENSG00000134200(TSHB),ENSG00000135346(CGA),ENSG00000223865(HLA-DPB1),ENSG00000242574(HLA-DMB),	ENSG00000026103(FAS),ENSG00000134200(TSHB),	ENSG00000204642(HLA-F),ENSG00000135346(CGA),ENSG00000223865(HLA-DPB1),ENSG00000242574(HLA-DMB),	1.71008	0.133897	0.48265
hsa04010	MAPK signaling pathway	33	11	22	615	294	9290	ENSG00000158050(DUSP2),ENSG00000068078(FGFR3),ENSG00000126803(HSPA2),ENSG00000120875(DUSP4),ENSG00000156427(FGF18),ENSG00000026103(FAS),ENSG00000102755(FLT1),ENSG00000068831(RASGRP2),ENSG00000115008(IL1A),ENSG00000163235(TGFA),ENSG00000116717(GADD45A),ENSG00000170962(PDGFD),ENSG00000070388(FGF22),ENSG00000091879(ANGPT2),ENSG00000100346(CACNA1I),ENSG00000152689(RASGRP3),ENSG00000037280(FLT4),ENSG0…	ENSG00000158050(DUSP2),ENSG00000126803(HSPA2),ENSG00000120875(DUSP4),ENSG00000026103(FAS),ENSG00000115008(IL1A),ENSG00000163235(TGFA),ENSG00000116717(GADD45A),ENSG00000037280(FLT4),ENSG00000153233(PTPRR),ENSG00000138798(EGF),ENSG00000111266(DUSP16),	ENSG00000068078(FGFR3),ENSG00000156427(FGF18),ENSG00000102755(FLT1),ENSG00000068831(RASGRP2),ENSG00000170962(PDGFD),ENSG00000070388(FGF22),ENSG00000091879(ANGPT2),ENSG00000100346(CACNA1I),ENSG00000152689(RASGRP3),ENSG00000143590(EFNA3),ENSG00000130829(DUSP9),ENSG00000131196(NFATC1),ENSG00000130433(CACNG6),ENSG00000099617(EFNA2),ENSG00000109321(AREG),ENSG00000167244(IGF2),ENSG00000169242(EFNA1),EN…	1.69554	0.00427597	0.0736417
hsa04750	Inflammatory mediator regulation of TRP channels	11	3	8	615	98	9290	ENSG00000175591(P2RY2),ENSG00000144481(TRPM8),ENSG00000169885(CALML6),ENSG00000137841(PLCB2),ENSG00000072182(ASIC4),ENSG00000129007(CALML4),ENSG00000108684(ASIC2),ENSG00000145675(PIK3R1),ENSG00000027075(PRKCH),ENSG00000058404(CAMK2B),ENSG00000102468(HTR2A),	ENSG00000072182(ASIC4),ENSG00000145675(PIK3R1),ENSG00000027075(PRKCH),	ENSG00000175591(P2RY2),ENSG00000144481(TRPM8),ENSG00000169885(CALML6),ENSG00000137841(PLCB2),ENSG00000129007(CALML4),ENSG00000108684(ASIC2),ENSG00000058404(CAMK2B),ENSG00000102468(HTR2A),	1.69554	0.0692003	0.351673
hsa00601	Glycosphingolipid biosynthesis - lacto and neolacto series	3	0	3	615	27	9290	ENSG00000176383(B3GNT4),ENSG00000179913(B3GNT3),ENSG00000111728(ST8SIA1),	-	ENSG00000176383(B3GNT4),ENSG00000179913(B3GNT3),ENSG00000111728(ST8SIA1),	1.67841	0.214874	0.59474
hsa00982	Drug metabolism - cytochrome P450	8	2	6	615	72	9290	ENSG00000248144(ADH1C),ENSG00000069535(MAOB),ENSG00000076258(FMO4),ENSG00000006534(ALDH3B1),ENSG00000187758(ADH1A),ENSG00000255974(CYP2A6),ENSG00000196616(ADH1B),ENSG00000100197(CYP2D6),	ENSG00000076258(FMO4),ENSG00000255974(CYP2A6),	ENSG00000248144(ADH1C),ENSG00000069535(MAOB),ENSG00000006534(ALDH3B1),ENSG00000187758(ADH1A),ENSG00000196616(ADH1B),ENSG00000100197(CYP2D6),	1.67841	0.110097	0.467535
hsa05223	Non-small cell lung cancer	8	7	1	615	72	9290	ENSG00000110092(CCND1),ENSG00000171094(ALK),ENSG00000163235(TGFA),ENSG00000116717(GADD45A),ENSG00000138798(EGF),ENSG00000145675(PIK3R1),ENSG00000168280(KIF5C),ENSG00000189283(FHIT),	ENSG00000110092(CCND1),ENSG00000163235(TGFA),ENSG00000116717(GADD45A),ENSG00000138798(EGF),ENSG00000145675(PIK3R1),ENSG00000168280(KIF5C),ENSG00000189283(FHIT),	ENSG00000171094(ALK),	1.67841	0.110097	0.467535
hsa04966	Collecting duct acid secretion	3	2	1	615	27	9290	ENSG00000184908(CLCNKB),ENSG00000147614(ATP6V0D2),ENSG00000143882(ATP6V1C2),	ENSG00000147614(ATP6V0D2),ENSG00000143882(ATP6V1C2),	ENSG00000184908(CLCNKB),	1.67841	0.214874	0.59474
hsa04933	AGE-RAGE signaling pathway in diabetic complications	11	7	4	615	100	9290	ENSG00000110092(CCND1),ENSG00000106366(SERPINE1),ENSG00000115008(IL1A),ENSG00000137841(PLCB2),ENSG00000131196(NFATC1),ENSG00000169031(COL4A3),ENSG00000169429(CXCL8),ENSG00000145675(PIK3R1),ENSG00000178726(THBD),ENSG00000177606(JUN),ENSG00000204305(AGER),	ENSG00000110092(CCND1),ENSG00000106366(SERPINE1),ENSG00000115008(IL1A),ENSG00000169429(CXCL8),ENSG00000145675(PIK3R1),ENSG00000178726(THBD),ENSG00000204305(AGER),	ENSG00000137841(PLCB2),ENSG00000131196(NFATC1),ENSG00000169031(COL4A3),ENSG00000177606(JUN),	1.66163	0.0784664	0.374225
hsa04360	Axon guidance	20	7	13	615	182	9290	ENSG00000182175(RGMA),ENSG00000172602(RND1),ENSG00000162068(NTN3),ENSG00000106123(EPHB6),ENSG00000156687(UNC5D),ENSG00000163995(ABLIM2),ENSG00000145147(SLIT2),ENSG00000182168(UNC5C),ENSG00000113763(UNC5A),ENSG00000111186(WNT5B),ENSG00000143590(EFNA3),ENSG00000157851(DPYSL5),ENSG00000137843(PAK6),ENSG00000066248(NGEF),ENSG00000099617(EFNA2),ENSG00000145675(PIK3R1),ENSG00000169242(EFNA1),ENSG000000…	ENSG00000156687(UNC5D),ENSG00000145147(SLIT2),ENSG00000111186(WNT5B),ENSG00000157851(DPYSL5),ENSG00000137843(PAK6),ENSG00000145675(PIK3R1),ENSG00000138623(SEMA7A),	ENSG00000182175(RGMA),ENSG00000172602(RND1),ENSG00000162068(NTN3),ENSG00000106123(EPHB6),ENSG00000163995(ABLIM2),ENSG00000182168(UNC5C),ENSG00000113763(UNC5A),ENSG00000143590(EFNA3),ENSG00000066248(NGEF),ENSG00000099617(EFNA2),ENSG00000169242(EFNA1),ENSG00000058404(CAMK2B),ENSG00000182580(EPHB3),	1.65997	0.0261308	0.188385
hsa05204	Chemical carcinogenesis	9	3	6	615	83	9290	ENSG00000248144(ADH1C),ENSG00000073756(PTGS2),ENSG00000197165(SULT1A2),ENSG00000006534(ALDH3B1),ENSG00000286112(AL441992.2),ENSG00000156006(NAT2),ENSG00000187758(ADH1A),ENSG00000255974(CYP2A6),ENSG00000196616(ADH1B),	ENSG00000073756(PTGS2),ENSG00000156006(NAT2),ENSG00000255974(CYP2A6),	ENSG00000248144(ADH1C),ENSG00000197165(SULT1A2),ENSG00000006534(ALDH3B1),ENSG00000286112(AL441992.2),ENSG00000187758(ADH1A),ENSG00000196616(ADH1B),	1.63797	0.109543	0.471643
hsa05226	Gastric cancer	16	9	7	615	148	9290	ENSG00000183230(CTNNA3),ENSG00000110092(CCND1),ENSG00000156427(FGF18),ENSG00000198788(MUC2),ENSG00000070018(LRP6),ENSG00000039068(CDH1),ENSG00000116717(GADD45A),ENSG00000070388(FGF22),ENSG00000138798(EGF),ENSG00000111186(WNT5B),ENSG00000180138(CSNK1A1L),ENSG00000079112(CDH17),ENSG00000145675(PIK3R1),ENSG00000140285(FGF7),ENSG00000066468(FGFR2),ENSG00000075290(WNT8B),	ENSG00000110092(CCND1),ENSG00000198788(MUC2),ENSG00000070018(LRP6),ENSG00000116717(GADD45A),ENSG00000138798(EGF),ENSG00000111186(WNT5B),ENSG00000180138(CSNK1A1L),ENSG00000079112(CDH17),ENSG00000145675(PIK3R1),	ENSG00000183230(CTNNA3),ENSG00000156427(FGF18),ENSG00000039068(CDH1),ENSG00000070388(FGF22),ENSG00000140285(FGF7),ENSG00000066468(FGFR2),ENSG00000075290(WNT8B),	1.63305	0.0483459	0.272495
hsa04151	PI3K-Akt signaling pathway	38	16	22	615	354	9290	ENSG00000136869(TLR4),ENSG00000068078(FGFR3),ENSG00000110092(CCND1),ENSG00000110799(VWF),ENSG00000168209(DDIT4),ENSG00000058085(LAMC2),ENSG00000156427(FGF18),ENSG00000102755(FLT1),ENSG00000139679(LPAR6),ENSG00000135679(MDM2),ENSG00000163235(TGFA),ENSG00000168477(TNXB),ENSG00000127588(GNG13),ENSG00000170962(PDGFD),ENSG00000070388(FGF22),ENSG00000186469(GNG2),ENSG00000091879(ANGPT2),ENSG00000176533…	ENSG00000136869(TLR4),ENSG00000110092(CCND1),ENSG00000110799(VWF),ENSG00000058085(LAMC2),ENSG00000135679(MDM2),ENSG00000163235(TGFA),ENSG00000127588(GNG13),ENSG00000186469(GNG2),ENSG00000037280(FLT4),ENSG00000138798(EGF),ENSG00000118971(CCND2),ENSG00000118785(SPP1),ENSG00000145675(PIK3R1),ENSG00000196878(LAMB3),ENSG00000288602(C8orf44-SGK3),ENSG00000167414(GNG8),	ENSG00000068078(FGFR3),ENSG00000168209(DDIT4),ENSG00000156427(FGF18),ENSG00000102755(FLT1),ENSG00000139679(LPAR6),ENSG00000168477(TNXB),ENSG00000170962(PDGFD),ENSG00000070388(FGF22),ENSG00000091879(ANGPT2),ENSG00000176533(GNG7),ENSG00000168243(GNG4),ENSG00000143590(EFNA3),ENSG00000169031(COL4A3),ENSG00000099617(EFNA2),ENSG00000109321(AREG),ENSG00000167244(IGF2),ENSG00000169242(EFNA1),ENSG00000168…	1.62151	0.0049895	0.0773373
hsa05130	Pathogenic Escherichia coli infection	21	11	10	615	197	9290	ENSG00000136869(TLR4),ENSG00000106526(ACTR3C),ENSG00000026103(FAS),ENSG00000162711(NLRP3),ENSG00000122574(WIPF3),ENSG00000159261(CLDN14),ENSG00000187554(TLR5),ENSG00000185758(CLDN24),ENSG00000055163(CYFIP2),ENSG00000184113(CLDN5),ENSG00000176658(MYO1D),ENSG00000121858(TNFSF10),ENSG00000174527(MYO1H),ENSG00000189143(CLDN4),ENSG00000101162(TUBB1),ENSG00000169429(CXCL8),ENSG00000181885(CLDN7),ENSG00…	ENSG00000136869(TLR4),ENSG00000026103(FAS),ENSG00000162711(NLRP3),ENSG00000122574(WIPF3),ENSG00000159261(CLDN14),ENSG00000185758(CLDN24),ENSG00000055163(CYFIP2),ENSG00000174527(MYO1H),ENSG00000189143(CLDN4),ENSG00000169429(CXCL8),ENSG00000171217(CLDN20),	ENSG00000106526(ACTR3C),ENSG00000187554(TLR5),ENSG00000184113(CLDN5),ENSG00000176658(MYO1D),ENSG00000121858(TNFSF10),ENSG00000101162(TUBB1),ENSG00000181885(CLDN7),ENSG00000152086(TUBA3E),ENSG00000177606(JUN),ENSG00000184574(LPAR5),	1.61025	0.0314851	0.216897
hsa04530	Tight junction	18	8	10	615	169	9290	ENSG00000106526(ACTR3C),ENSG00000110092(CCND1),ENSG00000159261(CLDN14),ENSG00000140832(MARVELD3),ENSG00000185758(CLDN24),ENSG00000184113(CLDN5),ENSG00000105289(TJP3),ENSG00000128849(CGNL1),ENSG00000082126(MPP4),ENSG00000150672(DLG2),ENSG00000189143(CLDN4),ENSG00000181885(CLDN7),ENSG00000152086(TUBA3E),ENSG00000177606(JUN),ENSG00000073350(LLGL2),ENSG00000130545(CRB3),ENSG00000171992(SYNPO),ENSG000…	ENSG00000110092(CCND1),ENSG00000159261(CLDN14),ENSG00000185758(CLDN24),ENSG00000128849(CGNL1),ENSG00000082126(MPP4),ENSG00000150672(DLG2),ENSG00000189143(CLDN4),ENSG00000171217(CLDN20),	ENSG00000106526(ACTR3C),ENSG00000140832(MARVELD3),ENSG00000184113(CLDN5),ENSG00000105289(TJP3),ENSG00000181885(CLDN7),ENSG00000152086(TUBA3E),ENSG00000177606(JUN),ENSG00000073350(LLGL2),ENSG00000130545(CRB3),ENSG00000171992(SYNPO),	1.60889	0.0437962	0.266212
hsa05134	Legionellosis	6	5	1	615	57	9290	ENSG00000136869(TLR4),ENSG00000163739(CXCL1),ENSG00000126803(HSPA2),ENSG00000187554(TLR5),ENSG00000169429(CXCL8),ENSG00000163734(CXCL3),	ENSG00000136869(TLR4),ENSG00000163739(CXCL1),ENSG00000126803(HSPA2),ENSG00000169429(CXCL8),ENSG00000163734(CXCL3),	ENSG00000187554(TLR5),	1.59007	0.179236	0.56697
hsa04971	Gastric acid secretion	8	2	6	615	76	9290	ENSG00000053918(KCNQ1),ENSG00000169885(CALML6),ENSG00000137841(PLCB2),ENSG00000129007(CALML4),ENSG00000018625(ATP1A2),ENSG00000058404(CAMK2B),ENSG00000153822(KCNJ16),ENSG00000177807(KCNJ10),	ENSG00000053918(KCNQ1),ENSG00000177807(KCNJ10),	ENSG00000169885(CALML6),ENSG00000137841(PLCB2),ENSG00000129007(CALML4),ENSG00000018625(ATP1A2),ENSG00000058404(CAMK2B),ENSG00000153822(KCNJ16),	1.59007	0.143004	0.498104
hsa05330	Allograft rejection	4	1	3	615	38	9290	ENSG00000204642(HLA-F),ENSG00000026103(FAS),ENSG00000223865(HLA-DPB1),ENSG00000242574(HLA-DMB),	ENSG00000026103(FAS),	ENSG00000204642(HLA-F),ENSG00000223865(HLA-DPB1),ENSG00000242574(HLA-DMB),	1.59007	0.223754	0.597964
hsa04742	Taste transduction	9	6	3	615	86	9290	ENSG00000054179(ENTPD2),ENSG00000011677(GABRA3),ENSG00000226761(TAS2R46),ENSG00000137841(PLCB2),ENSG00000127588(GNG13),ENSG00000127366(TAS2R5),ENSG00000185933(CALHM1),ENSG00000108684(ASIC2),ENSG00000151834(GABRA2),	ENSG00000011677(GABRA3),ENSG00000226761(TAS2R46),ENSG00000127588(GNG13),ENSG00000127366(TAS2R5),ENSG00000185933(CALHM1),ENSG00000151834(GABRA2),	ENSG00000054179(ENTPD2),ENSG00000137841(PLCB2),ENSG00000108684(ASIC2),	1.58083	0.131709	0.48035
hsa05412	Arrhythmogenic right ventricular cardiomyopathy	8	0	8	615	77	9290	ENSG00000183230(CTNNA3),ENSG00000108823(SGCA),ENSG00000248746(ACTN3),ENSG00000130433(CACNG6),ENSG00000105605(CACNG7),ENSG00000157445(CACNA2D3),ENSG00000175084(DES),ENSG00000100678(SLC8A3),	-	ENSG00000183230(CTNNA3),ENSG00000108823(SGCA),ENSG00000248746(ACTN3),ENSG00000130433(CACNG6),ENSG00000105605(CACNG7),ENSG00000157445(CACNA2D3),ENSG00000175084(DES),ENSG00000100678(SLC8A3),	1.56942	0.152085	0.518092
hsa05213	Endometrial cancer	6	4	2	615	58	9290	ENSG00000183230(CTNNA3),ENSG00000110092(CCND1),ENSG00000039068(CDH1),ENSG00000116717(GADD45A),ENSG00000138798(EGF),ENSG00000145675(PIK3R1),	ENSG00000110092(CCND1),ENSG00000116717(GADD45A),ENSG00000138798(EGF),ENSG00000145675(PIK3R1),	ENSG00000183230(CTNNA3),ENSG00000039068(CDH1),	1.56266	0.191765	0.560821
hsa05215	Prostate cancer	10	7	3	615	97	9290	ENSG00000110092(CCND1),ENSG00000115590(IL1R2),ENSG00000135679(MDM2),ENSG00000163235(TGFA),ENSG00000149968(MMP3),ENSG00000170962(PDGFD),ENSG00000244405(ETV5),ENSG00000138798(EGF),ENSG00000145675(PIK3R1),ENSG00000066468(FGFR2),	ENSG00000110092(CCND1),ENSG00000135679(MDM2),ENSG00000163235(TGFA),ENSG00000149968(MMP3),ENSG00000244405(ETV5),ENSG00000138798(EGF),ENSG00000145675(PIK3R1),	ENSG00000115590(IL1R2),ENSG00000170962(PDGFD),ENSG00000066468(FGFR2),	1.55729	0.12821	0.484696
hsa00830	Retinol metabolism	7	2	5	615	68	9290	ENSG00000139988(RDH12),ENSG00000248144(ADH1C),ENSG00000139547(RDH16),ENSG00000162496(DHRS3),ENSG00000187758(ADH1A),ENSG00000255974(CYP2A6),ENSG00000196616(ADH1B),	ENSG00000139988(RDH12),ENSG00000255974(CYP2A6),	ENSG00000248144(ADH1C),ENSG00000139547(RDH16),ENSG00000162496(DHRS3),ENSG00000187758(ADH1A),ENSG00000196616(ADH1B),	1.555	0.176151	0.562958
hsa04310	Wnt signaling pathway	17	7	10	615	166	9290	ENSG00000110092(CCND1),ENSG00000132386(SERPINF1),ENSG00000070018(LRP6),ENSG00000137841(PLCB2),ENSG00000175592(FOSL1),ENSG00000185269(NOTUM),ENSG00000108375(RNF43),ENSG00000104953(TLE6),ENSG00000111186(WNT5B),ENSG00000131196(NFATC1),ENSG00000118971(CCND2),ENSG00000180138(CSNK1A1L),ENSG00000058404(CAMK2B),ENSG00000107984(DKK1),ENSG00000278224(PRICKLE4),ENSG00000177606(JUN),ENSG00000075290(WNT8B),	ENSG00000110092(CCND1),ENSG00000070018(LRP6),ENSG00000175592(FOSL1),ENSG00000111186(WNT5B),ENSG00000118971(CCND2),ENSG00000180138(CSNK1A1L),ENSG00000107984(DKK1),	ENSG00000132386(SERPINF1),ENSG00000137841(PLCB2),ENSG00000185269(NOTUM),ENSG00000108375(RNF43),ENSG00000104953(TLE6),ENSG00000131196(NFATC1),ENSG00000058404(CAMK2B),ENSG00000278224(PRICKLE4),ENSG00000177606(JUN),ENSG00000075290(WNT8B),	1.54697	0.067269	0.353447
hsa04925	Aldosterone synthesis and secretion	10	3	7	615	98	9290	ENSG00000115138(POMC),ENSG00000169885(CALML6),ENSG00000137841(PLCB2),ENSG00000100346(CACNA1I),ENSG00000186642(PDE2A),ENSG00000129007(CALML4),ENSG00000018625(ATP1A2),ENSG00000067842(ATP2B3),ENSG00000058404(CAMK2B),ENSG00000276045(ORAI1),	ENSG00000115138(POMC),ENSG00000186642(PDE2A),ENSG00000276045(ORAI1),	ENSG00000169885(CALML6),ENSG00000137841(PLCB2),ENSG00000100346(CACNA1I),ENSG00000129007(CALML4),ENSG00000018625(ATP1A2),ENSG00000067842(ATP2B3),ENSG00000058404(CAMK2B),	1.5414	0.135523	0.482899
hsa04915	Estrogen signaling pathway	14	8	6	615	138	9290	ENSG00000126803(HSPA2),ENSG00000115138(POMC),ENSG00000186832(KRT16),ENSG00000163235(TGFA),ENSG00000169885(CALML6),ENSG00000137841(PLCB2),ENSG00000129007(CALML4),ENSG00000128422(KRT17),ENSG00000131738(KRT33B),ENSG00000113070(HBEGF),ENSG00000145675(PIK3R1),ENSG00000157542(KCNJ6),ENSG00000177606(JUN),ENSG00000131737(KRT34),	ENSG00000126803(HSPA2),ENSG00000115138(POMC),ENSG00000163235(TGFA),ENSG00000131738(KRT33B),ENSG00000113070(HBEGF),ENSG00000145675(PIK3R1),ENSG00000157542(KCNJ6),ENSG00000131737(KRT34),	ENSG00000186832(KRT16),ENSG00000169885(CALML6),ENSG00000137841(PLCB2),ENSG00000129007(CALML4),ENSG00000128422(KRT17),ENSG00000177606(JUN),	1.53246	0.0956153	0.429576
hsa04924	Renin secretion	7	2	5	615	69	9290	ENSG00000152402(GUCY1A2),ENSG00000151617(EDNRA),ENSG00000169885(CALML6),ENSG00000137841(PLCB2),ENSG00000172572(PDE3A),ENSG00000129007(CALML4),ENSG00000276045(ORAI1),	ENSG00000151617(EDNRA),ENSG00000276045(ORAI1),	ENSG00000152402(GUCY1A2),ENSG00000169885(CALML6),ENSG00000137841(PLCB2),ENSG00000172572(PDE3A),ENSG00000129007(CALML4),	1.53246	0.187364	0.569441
hsa04920	Adipocytokine signaling pathway	7	3	4	615	69	9290	ENSG00000115138(POMC),ENSG00000122585(NPY),ENSG00000068366(ACSL4),ENSG00000181856(SLC2A4),ENSG00000103740(ACSBG1),ENSG00000130377(ACSBG2),ENSG00000184557(SOCS3),	ENSG00000115138(POMC),ENSG00000068366(ACSL4),ENSG00000103740(ACSBG1),	ENSG00000122585(NPY),ENSG00000181856(SLC2A4),ENSG00000130377(ACSBG2),ENSG00000184557(SOCS3),	1.53246	0.187364	0.569441
hsa05410	Hypertrophic cardiomyopathy	9	0	9	615	90	9290	ENSG00000108823(SGCA),ENSG00000118194(TNNT2),ENSG00000130433(CACNG6),ENSG00000114854(TNNC1),ENSG00000105605(CACNG7),ENSG00000157445(CACNA2D3),ENSG00000159251(ACTC1),ENSG00000175084(DES),ENSG00000100678(SLC8A3),	-	ENSG00000108823(SGCA),ENSG00000118194(TNNT2),ENSG00000130433(CACNG6),ENSG00000114854(TNNC1),ENSG00000105605(CACNG7),ENSG00000157445(CACNA2D3),ENSG00000159251(ACTC1),ENSG00000175084(DES),ENSG00000100678(SLC8A3),	1.51057	0.165418	0.539785
hsa05120	Epithelial cell signaling in Helicobacter pylori infection	7	6	1	615	70	9290	ENSG00000163739(CXCL1),ENSG00000147614(ATP6V0D2),ENSG00000113070(HBEGF),ENSG00000169429(CXCL8),ENSG00000163734(CXCL3),ENSG00000177606(JUN),ENSG00000143882(ATP6V1C2),	ENSG00000163739(CXCL1),ENSG00000147614(ATP6V0D2),ENSG00000113070(HBEGF),ENSG00000169429(CXCL8),ENSG00000163734(CXCL3),ENSG00000143882(ATP6V1C2),	ENSG00000177606(JUN),	1.51057	0.198974	0.560745
hsa00260	Glycine, serine and threonine metabolism	4	0	4	615	40	9290	ENSG00000171766(GATM),ENSG00000069535(MAOB),ENSG00000135094(SDS),ENSG00000092621(PHGDH),	-	ENSG00000171766(GATM),ENSG00000069535(MAOB),ENSG00000135094(SDS),ENSG00000092621(PHGDH),	1.51057	0.260997	0.657796
hsa00410	beta-Alanine metabolism	3	0	3	615	30	9290	ENSG00000144644(GADL1),ENSG00000006534(ALDH3B1),ENSG00000100024(UPB1),	-	ENSG00000144644(GADL1),ENSG00000006534(ALDH3B1),ENSG00000100024(UPB1),	1.51057	0.282463	0.689476
hsa05416	Viral myocarditis	6	1	5	615	60	9290	ENSG00000204642(HLA-F),ENSG00000110092(CCND1),ENSG00000108823(SGCA),ENSG00000154639(CXADR),ENSG00000223865(HLA-DPB1),ENSG00000242574(HLA-DMB),	ENSG00000110092(CCND1),	ENSG00000204642(HLA-F),ENSG00000108823(SGCA),ENSG00000154639(CXADR),ENSG00000223865(HLA-DPB1),ENSG00000242574(HLA-DMB),	1.51057	0.218226	0.588261
hsa05200	Pathways in cancer	53	27	26	615	530	9290	ENSG00000183230(CTNNA3),ENSG00000068078(FGFR3),ENSG00000110092(CCND1),ENSG00000171094(ALK),ENSG00000151617(EDNRA),ENSG00000125845(BMP2),ENSG00000058085(LAMC2),ENSG00000156427(FGF18),ENSG00000026103(FAS),ENSG00000162594(IL23R),ENSG00000245848(CEBPA),ENSG00000139679(LPAR6),ENSG00000068831(RASGRP2),ENSG00000135679(MDM2),ENSG00000163235(TGFA),ENSG00000081985(IL12RB2),ENSG00000070018(LRP6),ENSG0000003…	ENSG00000110092(CCND1),ENSG00000151617(EDNRA),ENSG00000125845(BMP2),ENSG00000058085(LAMC2),ENSG00000026103(FAS),ENSG00000162594(IL23R),ENSG00000245848(CEBPA),ENSG00000135679(MDM2),ENSG00000163235(TGFA),ENSG00000081985(IL12RB2),ENSG00000070018(LRP6),ENSG00000116717(GADD45A),ENSG00000127588(GNG13),ENSG00000186469(GNG2),ENSG00000196611(MMP1),ENSG00000073756(PTGS2),ENSG00000037280(FLT4),ENSG000001387…	ENSG00000183230(CTNNA3),ENSG00000068078(FGFR3),ENSG00000171094(ALK),ENSG00000156427(FGF18),ENSG00000139679(LPAR6),ENSG00000068831(RASGRP2),ENSG00000039068(CDH1),ENSG00000169885(CALML6),ENSG00000137841(PLCB2),ENSG00000070388(FGF22),ENSG00000127533(F2RL3),ENSG00000176533(GNG7),ENSG00000152689(RASGRP3),ENSG00000129007(CALML4),ENSG00000007171(NOS2),ENSG00000168243(GNG4),ENSG00000169194(IL13),ENSG0000…	1.51057	0.00494269	0.080644
hsa04979	Cholesterol metabolism	5	2	3	615	50	9290	ENSG00000175445(LPL),ENSG00000132855(ANGPTL3),ENSG00000101670(LIPG),ENSG00000144959(NCEH1),ENSG00000130208(APOC1),	ENSG00000101670(LIPG),ENSG00000144959(NCEH1),	ENSG00000175445(LPL),ENSG00000132855(ANGPTL3),ENSG00000130208(APOC1),	1.51057	0.239059	0.612465
hsa00100	Steroid biosynthesis	2	1	1	615	20	9290	ENSG00000109929(SC5D),ENSG00000111012(CYP27B1),	ENSG00000111012(CYP27B1),	ENSG00000109929(SC5D),	1.51057	0.298244	0.705768
hsa05167	Kaposi sarcoma-associated herpesvirus infection	19	11	8	615	193	9290	ENSG00000204642(HLA-F),ENSG00000110092(CCND1),ENSG00000163739(CXCL1),ENSG00000026103(FAS),ENSG00000169885(CALML6),ENSG00000127588(GNG13),ENSG00000186469(GNG2),ENSG00000091879(ANGPT2),ENSG00000176533(GNG7),ENSG00000073756(PTGS2),ENSG00000163823(CCR1),ENSG00000129007(CALML4),ENSG00000168243(GNG4),ENSG00000131196(NFATC1),ENSG00000169429(CXCL8),ENSG00000145675(PIK3R1),ENSG00000163734(CXCL3),ENSG00000…	ENSG00000110092(CCND1),ENSG00000163739(CXCL1),ENSG00000026103(FAS),ENSG00000127588(GNG13),ENSG00000186469(GNG2),ENSG00000073756(PTGS2),ENSG00000163823(CCR1),ENSG00000169429(CXCL8),ENSG00000145675(PIK3R1),ENSG00000163734(CXCL3),ENSG00000167414(GNG8),	ENSG00000204642(HLA-F),ENSG00000169885(CALML6),ENSG00000091879(ANGPT2),ENSG00000176533(GNG7),ENSG00000129007(CALML4),ENSG00000168243(GNG4),ENSG00000131196(NFATC1),ENSG00000177606(JUN),	1.48709	0.078013	0.377875
hsa00590	Arachidonic acid metabolism	6	2	4	615	61	9290	ENSG00000073756(PTGS2),ENSG00000124212(PTGIS),ENSG00000099998(GGT5),ENSG00000157870(PRXL2B),ENSG00000196139(AKR1C3),ENSG00000213316(LTC4S),	ENSG00000073756(PTGS2),ENSG00000099998(GGT5),	ENSG00000124212(PTGIS),ENSG00000157870(PRXL2B),ENSG00000196139(AKR1C3),ENSG00000213316(LTC4S),	1.48581	0.232145	0.609873
hsa04668	TNF signaling pathway	11	8	3	615	112	9290	ENSG00000163739(CXCL1),ENSG00000026103(FAS),ENSG00000149968(MMP3),ENSG00000124875(CXCL6),ENSG00000073756(PTGS2),ENSG00000129465(RIPK3),ENSG00000145675(PIK3R1),ENSG00000163734(CXCL3),ENSG00000184557(SOCS3),ENSG00000177606(JUN),ENSG00000163735(CXCL5),	ENSG00000163739(CXCL1),ENSG00000026103(FAS),ENSG00000149968(MMP3),ENSG00000124875(CXCL6),ENSG00000073756(PTGS2),ENSG00000145675(PIK3R1),ENSG00000163734(CXCL3),ENSG00000163735(CXCL5),	ENSG00000129465(RIPK3),ENSG00000184557(SOCS3),ENSG00000177606(JUN),	1.48359	0.152447	0.513682
hsa05222	Small cell lung cancer	9	7	2	615	92	9290	ENSG00000110092(CCND1),ENSG00000058085(LAMC2),ENSG00000116717(GADD45A),ENSG00000073756(PTGS2),ENSG00000007171(NOS2),ENSG00000169031(COL4A3),ENSG00000145675(PIK3R1),ENSG00000196878(LAMB3),ENSG00000189283(FHIT),	ENSG00000110092(CCND1),ENSG00000058085(LAMC2),ENSG00000116717(GADD45A),ENSG00000073756(PTGS2),ENSG00000145675(PIK3R1),ENSG00000196878(LAMB3),ENSG00000189283(FHIT),	ENSG00000007171(NOS2),ENSG00000169031(COL4A3),	1.47773	0.184072	0.570622
hsa05417	Lipid and atherosclerosis	21	13	8	615	215	9290	ENSG00000136869(TLR4),ENSG00000137709(POU2F3),ENSG00000163739(CXCL1),ENSG00000126803(HSPA2),ENSG00000026103(FAS),ENSG00000162711(NLRP3),ENSG00000149968(MMP3),ENSG00000169885(CALML6),ENSG00000137841(PLCB2),ENSG00000121858(TNFSF10),ENSG00000196611(MMP1),ENSG00000129007(CALML4),ENSG00000131196(NFATC1),ENSG00000169429(CXCL8),ENSG00000145675(PIK3R1),ENSG00000163734(CXCL3),ENSG00000058404(CAMK2B),ENSG0…	ENSG00000136869(TLR4),ENSG00000163739(CXCL1),ENSG00000126803(HSPA2),ENSG00000026103(FAS),ENSG00000162711(NLRP3),ENSG00000149968(MMP3),ENSG00000196611(MMP1),ENSG00000169429(CXCL8),ENSG00000145675(PIK3R1),ENSG00000163734(CXCL3),ENSG00000255974(CYP2A6),ENSG00000204305(AGER),ENSG00000129988(LBP),	ENSG00000137709(POU2F3),ENSG00000169885(CALML6),ENSG00000137841(PLCB2),ENSG00000121858(TNFSF10),ENSG00000129007(CALML4),ENSG00000131196(NFATC1),ENSG00000058404(CAMK2B),ENSG00000177606(JUN),	1.47544	0.0714646	0.357323
hsa04216	Ferroptosis	4	2	2	615	41	9290	ENSG00000171867(PRNP),ENSG00000197769(MAP1LC3C),ENSG00000068366(ACSL4),ENSG00000104635(SLC39A14),	ENSG00000068366(ACSL4),ENSG00000104635(SLC39A14),	ENSG00000171867(PRNP),ENSG00000197769(MAP1LC3C),	1.47373	0.280598	0.690359
hsa04921	Oxytocin signaling pathway	15	3	12	615	154	9290	ENSG00000152402(GUCY1A2),ENSG00000110092(CCND1),ENSG00000169885(CALML6),ENSG00000137841(PLCB2),ENSG00000077157(PPP1R12B),ENSG00000073756(PTGS2),ENSG00000129007(CALML4),ENSG00000131196(NFATC1),ENSG00000130433(CACNG6),ENSG00000196218(RYR1),ENSG00000157542(KCNJ6),ENSG00000058404(CAMK2B),ENSG00000105605(CACNG7),ENSG00000177606(JUN),ENSG00000157445(CACNA2D3),	ENSG00000110092(CCND1),ENSG00000073756(PTGS2),ENSG00000157542(KCNJ6),	ENSG00000152402(GUCY1A2),ENSG00000169885(CALML6),ENSG00000137841(PLCB2),ENSG00000077157(PPP1R12B),ENSG00000129007(CALML4),ENSG00000131196(NFATC1),ENSG00000130433(CACNG6),ENSG00000196218(RYR1),ENSG00000058404(CAMK2B),ENSG00000105605(CACNG7),ENSG00000177606(JUN),ENSG00000157445(CACNA2D3),	1.47133	0.115986	0.473099
hsa01523	Antifolate resistance	3	2	1	615	31	9290	ENSG00000110195(FOLR1),ENSG00000110203(FOLR3),ENSG00000023839(ABCC2),	ENSG00000110203(FOLR3),ENSG00000023839(ABCC2),	ENSG00000110195(FOLR1),	1.46184	0.306654	0.714757
hsa04670	Leukocyte transendothelial migration	11	5	6	615	114	9290	ENSG00000183230(CTNNA3),ENSG00000149564(ESAM),ENSG00000159261(CLDN14),ENSG00000185758(CLDN24),ENSG00000113263(ITK),ENSG00000184113(CLDN5),ENSG00000189143(CLDN4),ENSG00000145675(PIK3R1),ENSG00000181885(CLDN7),ENSG00000261371(PECAM1),ENSG00000171217(CLDN20),	ENSG00000159261(CLDN14),ENSG00000185758(CLDN24),ENSG00000189143(CLDN4),ENSG00000145675(PIK3R1),ENSG00000171217(CLDN20),	ENSG00000183230(CTNNA3),ENSG00000149564(ESAM),ENSG00000113263(ITK),ENSG00000184113(CLDN5),ENSG00000181885(CLDN7),ENSG00000261371(PECAM1),	1.45757	0.168019	0.542563
hsa04064	NF-kappa B signaling pathway	10	9	1	615	104	9290	ENSG00000136869(TLR4),ENSG00000131080(EDA2R),ENSG00000163739(CXCL1),ENSG00000116717(GADD45A),ENSG00000073756(PTGS2),ENSG00000135960(EDAR),ENSG00000169429(CXCL8),ENSG00000163734(CXCL3),ENSG00000102524(TNFSF13B),ENSG00000129988(LBP),	ENSG00000136869(TLR4),ENSG00000131080(EDA2R),ENSG00000163739(CXCL1),ENSG00000116717(GADD45A),ENSG00000073756(PTGS2),ENSG00000169429(CXCL8),ENSG00000163734(CXCL3),ENSG00000102524(TNFSF13B),ENSG00000129988(LBP),	ENSG00000135960(EDAR),	1.45247	0.184952	0.567674
hsa04218	Cellular senescence	15	8	7	615	156	9290	ENSG00000204642(HLA-F),ENSG00000110092(CCND1),ENSG00000106366(SERPINE1),ENSG00000115008(IL1A),ENSG00000135679(MDM2),ENSG00000169885(CALML6),ENSG00000116717(GADD45A),ENSG00000151164(RAD9B),ENSG00000129007(CALML4),ENSG00000131196(NFATC1),ENSG00000118971(CCND2),ENSG00000169429(CXCL8),ENSG00000145675(PIK3R1),ENSG00000101057(MYBL2),ENSG00000111206(FOXM1),	ENSG00000110092(CCND1),ENSG00000106366(SERPINE1),ENSG00000115008(IL1A),ENSG00000135679(MDM2),ENSG00000116717(GADD45A),ENSG00000118971(CCND2),ENSG00000169429(CXCL8),ENSG00000145675(PIK3R1),	ENSG00000204642(HLA-F),ENSG00000169885(CALML6),ENSG00000151164(RAD9B),ENSG00000129007(CALML4),ENSG00000131196(NFATC1),ENSG00000101057(MYBL2),ENSG00000111206(FOXM1),	1.45247	0.126646	0.484696
hsa00770	Pantothenate and CoA biosynthesis	2	0	2	615	21	9290	ENSG00000144644(GADL1),ENSG00000100024(UPB1),	-	ENSG00000144644(GADL1),ENSG00000100024(UPB1),	1.43864	0.329699	0.751519
hsa04510	Focal adhesion	19	12	7	615	201	9290	ENSG00000110092(CCND1),ENSG00000110799(VWF),ENSG00000058085(LAMC2),ENSG00000102755(FLT1),ENSG00000168477(TNXB),ENSG00000107242(PIP5K1B),ENSG00000170962(PDGFD),ENSG00000077157(PPP1R12B),ENSG00000037280(FLT4),ENSG00000138798(EGF),ENSG00000182533(CAV3),ENSG00000169031(COL4A3),ENSG00000118971(CCND2),ENSG00000137843(PAK6),ENSG00000118785(SPP1),ENSG00000145675(PIK3R1),ENSG00000177606(JUN),ENSG000001968…	ENSG00000110092(CCND1),ENSG00000110799(VWF),ENSG00000058085(LAMC2),ENSG00000107242(PIP5K1B),ENSG00000037280(FLT4),ENSG00000138798(EGF),ENSG00000182533(CAV3),ENSG00000118971(CCND2),ENSG00000137843(PAK6),ENSG00000118785(SPP1),ENSG00000145675(PIK3R1),ENSG00000196878(LAMB3),	ENSG00000102755(FLT1),ENSG00000168477(TNXB),ENSG00000170962(PDGFD),ENSG00000077157(PPP1R12B),ENSG00000169031(COL4A3),ENSG00000177606(JUN),ENSG00000109072(VTN),	1.4279	0.108366	0.473147
hsa04217	Necroptosis	15	7	8	615	159	9290	ENSG00000136869(TLR4),ENSG00000249884(RNF103-CHMP3),ENSG00000026103(FAS),ENSG00000162711(NLRP3),ENSG00000115008(IL1A),ENSG00000196866(H2AC7),ENSG00000121858(TNFSF10),ENSG00000180573(H2AC6),ENSG00000278677(H2AC17),ENSG00000189403(HMGB1),ENSG00000184260(H2AC20),ENSG00000129465(RIPK3),ENSG00000058404(CAMK2B),ENSG00000276903(H2AC16),ENSG00000277858(H2AB2),	ENSG00000136869(TLR4),ENSG00000249884(RNF103-CHMP3),ENSG00000026103(FAS),ENSG00000162711(NLRP3),ENSG00000115008(IL1A),ENSG00000196866(H2AC7),ENSG00000180573(H2AC6),	ENSG00000121858(TNFSF10),ENSG00000278677(H2AC17),ENSG00000189403(HMGB1),ENSG00000184260(H2AC20),ENSG00000129465(RIPK3),ENSG00000058404(CAMK2B),ENSG00000276903(H2AC16),ENSG00000277858(H2AB2),	1.42507	0.143845	0.495465
hsa04012	ErbB signaling pathway	8	5	3	615	85	9290	ENSG00000163235(TGFA),ENSG00000138798(EGF),ENSG00000137843(PAK6),ENSG00000113070(HBEGF),ENSG00000145675(PIK3R1),ENSG00000109321(AREG),ENSG00000058404(CAMK2B),ENSG00000177606(JUN),	ENSG00000163235(TGFA),ENSG00000138798(EGF),ENSG00000137843(PAK6),ENSG00000113070(HBEGF),ENSG00000145675(PIK3R1),	ENSG00000109321(AREG),ENSG00000058404(CAMK2B),ENSG00000177606(JUN),	1.42171	0.237048	0.612373
hsa04062	Chemokine signaling pathway	18	11	7	615	192	9290	ENSG00000163739(CXCL1),ENSG00000068831(RASGRP2),ENSG00000113263(ITK),ENSG00000137841(PLCB2),ENSG00000124875(CXCL6),ENSG00000127588(GNG13),ENSG00000186469(GNG2),ENSG00000176533(GNG7),ENSG00000163823(CCR1),ENSG00000168243(GNG4),ENSG00000000938(FGR),ENSG00000169429(CXCL8),ENSG00000145675(PIK3R1),ENSG00000163734(CXCL3),ENSG00000163735(CXCL5),ENSG00000184451(CCR10),ENSG00000161921(CXCL16),ENSG00000167…	ENSG00000163739(CXCL1),ENSG00000124875(CXCL6),ENSG00000127588(GNG13),ENSG00000186469(GNG2),ENSG00000163823(CCR1),ENSG00000000938(FGR),ENSG00000169429(CXCL8),ENSG00000145675(PIK3R1),ENSG00000163734(CXCL3),ENSG00000163735(CXCL5),ENSG00000167414(GNG8),	ENSG00000068831(RASGRP2),ENSG00000113263(ITK),ENSG00000137841(PLCB2),ENSG00000176533(GNG7),ENSG00000168243(GNG4),ENSG00000184451(CCR10),ENSG00000161921(CXCL16),	1.41616	0.123268	0.477665
hsa05414	Dilated cardiomyopathy	9	0	9	615	96	9290	ENSG00000108823(SGCA),ENSG00000118194(TNNT2),ENSG00000130433(CACNG6),ENSG00000114854(TNNC1),ENSG00000105605(CACNG7),ENSG00000157445(CACNA2D3),ENSG00000159251(ACTC1),ENSG00000175084(DES),ENSG00000100678(SLC8A3),	-	ENSG00000108823(SGCA),ENSG00000118194(TNNT2),ENSG00000130433(CACNG6),ENSG00000114854(TNNC1),ENSG00000105605(CACNG7),ENSG00000157445(CACNA2D3),ENSG00000159251(ACTC1),ENSG00000175084(DES),ENSG00000100678(SLC8A3),	1.41616	0.224959	0.596046
hsa04261	Adrenergic signaling in cardiomyocytes	14	1	13	615	150	9290	ENSG00000053918(KCNQ1),ENSG00000169885(CALML6),ENSG00000137841(PLCB2),ENSG00000129007(CALML4),ENSG00000018625(ATP1A2),ENSG00000067842(ATP2B3),ENSG00000118194(TNNT2),ENSG00000130433(CACNG6),ENSG00000114854(TNNC1),ENSG00000058404(CAMK2B),ENSG00000105605(CACNG7),ENSG00000157445(CACNA2D3),ENSG00000159251(ACTC1),ENSG00000100678(SLC8A3),	ENSG00000053918(KCNQ1),	ENSG00000169885(CALML6),ENSG00000137841(PLCB2),ENSG00000129007(CALML4),ENSG00000018625(ATP1A2),ENSG00000067842(ATP2B3),ENSG00000118194(TNNT2),ENSG00000130433(CACNG6),ENSG00000114854(TNNC1),ENSG00000058404(CAMK2B),ENSG00000105605(CACNG7),ENSG00000157445(CACNA2D3),ENSG00000159251(ACTC1),ENSG00000100678(SLC8A3),	1.40986	0.164684	0.543107
hsa04926	Relaxin signaling pathway	12	5	7	615	129	9290	ENSG00000137841(PLCB2),ENSG00000127588(GNG13),ENSG00000186469(GNG2),ENSG00000196611(MMP1),ENSG00000176533(GNG7),ENSG00000007171(NOS2),ENSG00000168243(GNG4),ENSG00000169031(COL4A3),ENSG00000107014(RLN2),ENSG00000145675(PIK3R1),ENSG00000177606(JUN),ENSG00000167414(GNG8),	ENSG00000127588(GNG13),ENSG00000186469(GNG2),ENSG00000196611(MMP1),ENSG00000145675(PIK3R1),ENSG00000167414(GNG8),	ENSG00000137841(PLCB2),ENSG00000176533(GNG7),ENSG00000007171(NOS2),ENSG00000168243(GNG4),ENSG00000169031(COL4A3),ENSG00000107014(RLN2),ENSG00000177606(JUN),	1.40518	0.191332	0.564884
hsa04630	JAK-STAT signaling pathway	15	12	3	615	162	9290	ENSG00000122756(CNTFR),ENSG00000123496(IL13RA2),ENSG00000110092(CCND1),ENSG00000162892(IL24),ENSG00000162594(IL23R),ENSG00000162891(IL20),ENSG00000081985(IL12RB2),ENSG00000138798(EGF),ENSG00000274211(SOCS7),ENSG00000169194(IL13),ENSG00000118971(CCND2),ENSG00000100368(CSF2RB),ENSG00000145675(PIK3R1),ENSG00000124334(IL9R),ENSG00000184557(SOCS3),	ENSG00000123496(IL13RA2),ENSG00000110092(CCND1),ENSG00000162892(IL24),ENSG00000162594(IL23R),ENSG00000162891(IL20),ENSG00000081985(IL12RB2),ENSG00000138798(EGF),ENSG00000274211(SOCS7),ENSG00000118971(CCND2),ENSG00000100368(CSF2RB),ENSG00000145675(PIK3R1),ENSG00000124334(IL9R),	ENSG00000122756(CNTFR),ENSG00000169194(IL13),ENSG00000184557(SOCS3),	1.39868	0.162519	0.54173
hsa04927	Cortisol synthesis and secretion	6	4	2	615	65	9290	ENSG00000115138(POMC),ENSG00000148795(CYP17A1),ENSG00000137841(PLCB2),ENSG00000100346(CACNA1I),ENSG00000144959(NCEH1),ENSG00000276045(ORAI1),	ENSG00000115138(POMC),ENSG00000148795(CYP17A1),ENSG00000144959(NCEH1),ENSG00000276045(ORAI1),	ENSG00000137841(PLCB2),ENSG00000100346(CACNA1I),	1.39437	0.292217	0.702226
hsa05140	Leishmaniasis	7	3	4	615	76	9290	ENSG00000136869(TLR4),ENSG00000115008(IL1A),ENSG00000073756(PTGS2),ENSG00000007171(NOS2),ENSG00000223865(HLA-DPB1),ENSG00000177606(JUN),ENSG00000242574(HLA-DMB),	ENSG00000136869(TLR4),ENSG00000115008(IL1A),ENSG00000073756(PTGS2),	ENSG00000007171(NOS2),ENSG00000223865(HLA-DPB1),ENSG00000177606(JUN),ENSG00000242574(HLA-DMB),	1.39131	0.276729	0.686289
hsa04066	HIF-1 signaling pathway	10	6	4	615	109	9290	ENSG00000136869(TLR4),ENSG00000106366(SERPINE1),ENSG00000102755(FLT1),ENSG00000159399(HK2),ENSG00000091879(ANGPT2),ENSG00000138798(EGF),ENSG00000007171(NOS2),ENSG00000145675(PIK3R1),ENSG00000058404(CAMK2B),ENSG00000129521(EGLN3),	ENSG00000136869(TLR4),ENSG00000106366(SERPINE1),ENSG00000159399(HK2),ENSG00000138798(EGF),ENSG00000145675(PIK3R1),ENSG00000129521(EGLN3),	ENSG00000102755(FLT1),ENSG00000091879(ANGPT2),ENSG00000007171(NOS2),ENSG00000058404(CAMK2B),	1.38584	0.233429	0.608093
hsa04810	Regulation of actin cytoskeleton	20	8	12	615	218	9290	ENSG00000106526(ACTR3C),ENSG00000068078(FGFR3),ENSG00000006747(SCIN),ENSG00000156427(FGF18),ENSG00000055163(CYFIP2),ENSG00000107242(PIP5K1B),ENSG00000170962(PDGFD),ENSG00000070388(FGF22),ENSG00000077157(PPP1R12B),ENSG00000140678(ITGAX),ENSG00000138798(EGF),ENSG00000184984(CHRM5),ENSG00000137843(PAK6),ENSG00000180720(CHRM4),ENSG00000145703(IQGAP2),ENSG00000145675(PIK3R1),ENSG00000168539(CHRM1),ENS…	ENSG00000006747(SCIN),ENSG00000055163(CYFIP2),ENSG00000107242(PIP5K1B),ENSG00000140678(ITGAX),ENSG00000138798(EGF),ENSG00000184984(CHRM5),ENSG00000137843(PAK6),ENSG00000145675(PIK3R1),	ENSG00000106526(ACTR3C),ENSG00000068078(FGFR3),ENSG00000156427(FGF18),ENSG00000170962(PDGFD),ENSG00000070388(FGF22),ENSG00000077157(PPP1R12B),ENSG00000180720(CHRM4),ENSG00000145703(IQGAP2),ENSG00000168539(CHRM1),ENSG00000140285(FGF7),ENSG00000066468(FGFR2),ENSG00000184574(LPAR5),	1.38584	0.128899	0.475698
hsa04512	ECM-receptor interaction	8	5	3	615	88	9290	ENSG00000110799(VWF),ENSG00000058085(LAMC2),ENSG00000168477(TNXB),ENSG00000138759(FRAS1),ENSG00000169031(COL4A3),ENSG00000118785(SPP1),ENSG00000196878(LAMB3),ENSG00000109072(VTN),	ENSG00000110799(VWF),ENSG00000058085(LAMC2),ENSG00000138759(FRAS1),ENSG00000118785(SPP1),ENSG00000196878(LAMB3),	ENSG00000168477(TNXB),ENSG00000169031(COL4A3),ENSG00000109072(VTN),	1.37324	0.274407	0.686016
hsa04962	Vasopressin-regulated water reabsorption	4	2	2	615	44	9290	ENSG00000158560(DYNC1I1),ENSG00000167580(AQP2),ENSG00000111348(ARHGDIB),ENSG00000165272(AQP3),	ENSG00000158560(DYNC1I1),ENSG00000111348(ARHGDIB),	ENSG00000167580(AQP2),ENSG00000165272(AQP3),	1.37324	0.342988	0.764938
hsa04721	Synaptic vesicle cycle	7	3	4	615	78	9290	ENSG00000165646(SLC18A2),ENSG00000162383(SLC1A7),ENSG00000104888(SLC17A7),ENSG00000079841(RIMS1),ENSG00000147614(ATP6V0D2),ENSG00000196517(SLC6A9),ENSG00000143882(ATP6V1C2),	ENSG00000165646(SLC18A2),ENSG00000147614(ATP6V0D2),ENSG00000143882(ATP6V1C2),	ENSG00000162383(SLC1A7),ENSG00000104888(SLC17A7),ENSG00000079841(RIMS1),ENSG00000196517(SLC6A9),	1.35564	0.305588	0.71767
hsa00010	Glycolysis / Gluconeogenesis	6	2	4	615	67	9290	ENSG00000248144(ADH1C),ENSG00000159399(HK2),ENSG00000105679(GAPDHS),ENSG00000006534(ALDH3B1),ENSG00000187758(ADH1A),ENSG00000196616(ADH1B),	ENSG00000159399(HK2),ENSG00000105679(GAPDHS),	ENSG00000248144(ADH1C),ENSG00000006534(ALDH3B1),ENSG00000187758(ADH1A),ENSG00000196616(ADH1B),	1.35275	0.324743	0.75127
hsa04720	Long-term potentiation	6	1	5	615	67	9290	ENSG00000176884(GRIN1),ENSG00000169885(CALML6),ENSG00000137841(PLCB2),ENSG00000129007(CALML4),ENSG00000058404(CAMK2B),ENSG00000155511(GRIA1),	ENSG00000176884(GRIN1),	ENSG00000169885(CALML6),ENSG00000137841(PLCB2),ENSG00000129007(CALML4),ENSG00000058404(CAMK2B),ENSG00000155511(GRIA1),	1.35275	0.324743	0.75127
hsa04340	Hedgehog signaling pathway	5	4	1	615	56	9290	ENSG00000110092(CCND1),ENSG00000180447(GAS1),ENSG00000164161(HHIP),ENSG00000118971(CCND2),ENSG00000180138(CSNK1A1L),	ENSG00000110092(CCND1),ENSG00000164161(HHIP),ENSG00000118971(CCND2),ENSG00000180138(CSNK1A1L),	ENSG00000180447(GAS1),	1.34872	0.344723	0.763315
hsa04390	Hippo signaling pathway	14	6	8	615	157	9290	ENSG00000183230(CTNNA3),ENSG00000110092(CCND1),ENSG00000125845(BMP2),ENSG00000106366(SERPINE1),ENSG00000081051(AFP),ENSG00000039068(CDH1),ENSG00000116985(BMP8B),ENSG00000150672(DLG2),ENSG00000111186(WNT5B),ENSG00000153162(BMP6),ENSG00000118971(CCND2),ENSG00000109321(AREG),ENSG00000073350(LLGL2),ENSG00000075290(WNT8B),	ENSG00000110092(CCND1),ENSG00000125845(BMP2),ENSG00000106366(SERPINE1),ENSG00000150672(DLG2),ENSG00000111186(WNT5B),ENSG00000118971(CCND2),	ENSG00000183230(CTNNA3),ENSG00000081051(AFP),ENSG00000039068(CDH1),ENSG00000116985(BMP8B),ENSG00000153162(BMP6),ENSG00000109321(AREG),ENSG00000073350(LLGL2),ENSG00000075290(WNT8B),	1.347	0.216824	0.58961
hsa04916	Melanogenesis	9	2	7	615	101	9290	ENSG00000115138(POMC),ENSG00000258839(MC1R),ENSG00000169885(CALML6),ENSG00000137841(PLCB2),ENSG00000129007(CALML4),ENSG00000111186(WNT5B),ENSG00000058404(CAMK2B),ENSG00000075290(WNT8B),ENSG00000107165(TYRP1),	ENSG00000115138(POMC),ENSG00000111186(WNT5B),	ENSG00000258839(MC1R),ENSG00000169885(CALML6),ENSG00000137841(PLCB2),ENSG00000129007(CALML4),ENSG00000058404(CAMK2B),ENSG00000075290(WNT8B),ENSG00000107165(TYRP1),	1.34605	0.282615	0.684459
hsa02010	ABC transporters	4	4	0	615	45	9290	ENSG00000144452(ABCA12),ENSG00000179869(ABCA13),ENSG00000069431(ABCC9),ENSG00000023839(ABCC2),	ENSG00000144452(ABCA12),ENSG00000179869(ABCA13),ENSG00000069431(ABCC9),ENSG00000023839(ABCC2),	-	1.34273	0.364881	0.78009
hsa05202	Transcriptional misregulation in cancer	17	9	8	615	192	9290	ENSG00000115590(IL1R2),ENSG00000007062(PROM1),ENSG00000245848(CEBPA),ENSG00000102755(FLT1),ENSG00000135679(MDM2),ENSG00000149968(MMP3),ENSG00000116717(GADD45A),ENSG00000244405(ETV5),ENSG00000176046(NUPR1),ENSG00000286522(H3C2),ENSG00000123080(CDKN2C),ENSG00000156298(TSPAN7),ENSG00000287080(H3C3),ENSG00000118971(CCND2),ENSG00000169429(CXCL8),ENSG00000273983(H3C8),ENSG00000203852(H3C15),	ENSG00000245848(CEBPA),ENSG00000135679(MDM2),ENSG00000149968(MMP3),ENSG00000116717(GADD45A),ENSG00000244405(ETV5),ENSG00000118971(CCND2),ENSG00000169429(CXCL8),ENSG00000273983(H3C8),ENSG00000203852(H3C15),	ENSG00000115590(IL1R2),ENSG00000007062(PROM1),ENSG00000102755(FLT1),ENSG00000176046(NUPR1),ENSG00000286522(H3C2),ENSG00000123080(CDKN2C),ENSG00000156298(TSPAN7),ENSG00000287080(H3C3),	1.33748	0.195136	0.554975
hsa05224	Breast cancer	13	8	5	615	147	9290	ENSG00000110092(CCND1),ENSG00000156427(FGF18),ENSG00000070018(LRP6),ENSG00000116717(GADD45A),ENSG00000070388(FGF22),ENSG00000037280(FLT4),ENSG00000138798(EGF),ENSG00000111186(WNT5B),ENSG00000180138(CSNK1A1L),ENSG00000145675(PIK3R1),ENSG00000177606(JUN),ENSG00000140285(FGF7),ENSG00000075290(WNT8B),	ENSG00000110092(CCND1),ENSG00000070018(LRP6),ENSG00000116717(GADD45A),ENSG00000037280(FLT4),ENSG00000138798(EGF),ENSG00000111186(WNT5B),ENSG00000180138(CSNK1A1L),ENSG00000145675(PIK3R1),	ENSG00000156427(FGF18),ENSG00000070388(FGF22),ENSG00000177606(JUN),ENSG00000140285(FGF7),ENSG00000075290(WNT8B),	1.33588	0.239061	0.60745
hsa05203	Viral carcinogenesis	18	11	7	615	204	9290	ENSG00000204642(HLA-F),ENSG00000110092(CCND1),ENSG00000197238(H4C11),ENSG00000006747(SCIN),ENSG00000135679(MDM2),ENSG00000274290(H2BC6),ENSG00000274641(H2BC17),ENSG00000122877(EGR2),ENSG00000048052(HDAC9),ENSG00000179388(EGR3),ENSG00000147614(ATP6V0D2),ENSG00000118971(CCND2),ENSG00000145675(PIK3R1),ENSG00000274559(CU639417.1),ENSG00000177606(JUN),ENSG00000242441(GTF2A1L),ENSG00000234289(H2BS1),EN…	ENSG00000110092(CCND1),ENSG00000006747(SCIN),ENSG00000135679(MDM2),ENSG00000122877(EGR2),ENSG00000048052(HDAC9),ENSG00000179388(EGR3),ENSG00000147614(ATP6V0D2),ENSG00000118971(CCND2),ENSG00000145675(PIK3R1),ENSG00000274559(CU639417.1),ENSG00000277224(H2BC7),	ENSG00000204642(HLA-F),ENSG00000197238(H4C11),ENSG00000274290(H2BC6),ENSG00000274641(H2BC17),ENSG00000177606(JUN),ENSG00000242441(GTF2A1L),ENSG00000234289(H2BS1),	1.33286	0.190462	0.567723
hsa04930	Type II diabetes mellitus	4	2	2	615	46	9290	ENSG00000159399(HK2),ENSG00000181856(SLC2A4),ENSG00000145675(PIK3R1),ENSG00000184557(SOCS3),	ENSG00000159399(HK2),ENSG00000145675(PIK3R1),	ENSG00000181856(SLC2A4),ENSG00000184557(SOCS3),	1.31354	0.387269	0.822283
hsa00760	Nicotinate and nicotinamide metabolism	3	1	2	615	35	9290	ENSG00000163864(NMNAT3),ENSG00000185013(NT5C1B),ENSG00000166741(NNMT),	ENSG00000185013(NT5C1B),	ENSG00000163864(NMNAT3),ENSG00000166741(NNMT),	1.29477	0.410301	0.853647
hsa04350	TGF-beta signaling pathway	8	3	5	615	94	9290	ENSG00000182175(RGMA),ENSG00000125845(BMP2),ENSG00000156574(NODAL),ENSG00000163083(INHBB),ENSG00000090539(CHRD),ENSG00000116985(BMP8B),ENSG00000153162(BMP6),ENSG00000139269(INHBE),	ENSG00000125845(BMP2),ENSG00000156574(NODAL),ENSG00000163083(INHBB),	ENSG00000182175(RGMA),ENSG00000090539(CHRD),ENSG00000116985(BMP8B),ENSG00000153162(BMP6),ENSG00000139269(INHBE),	1.28559	0.357415	0.780273
hsa04068	FoxO signaling pathway	11	8	3	615	131	9290	ENSG00000110092(CCND1),ENSG00000135679(MDM2),ENSG00000173846(PLK3),ENSG00000116717(GADD45A),ENSG00000121858(TNFSF10),ENSG00000204060(FOXO6),ENSG00000138798(EGF),ENSG00000181856(SLC2A4),ENSG00000118971(CCND2),ENSG00000145675(PIK3R1),ENSG00000288602(C8orf44-SGK3),	ENSG00000110092(CCND1),ENSG00000135679(MDM2),ENSG00000173846(PLK3),ENSG00000116717(GADD45A),ENSG00000138798(EGF),ENSG00000118971(CCND2),ENSG00000145675(PIK3R1),ENSG00000288602(C8orf44-SGK3),	ENSG00000121858(TNFSF10),ENSG00000204060(FOXO6),ENSG00000181856(SLC2A4),	1.26842	0.338225	0.759781
hsa05152	Tuberculosis	15	8	7	615	179	9290	ENSG00000136869(TLR4),ENSG00000115008(IL1A),ENSG00000173846(PLK3),ENSG00000169885(CALML6),ENSG00000140678(ITGAX),ENSG00000129007(CALML4),ENSG00000007171(NOS2),ENSG00000147614(ATP6V0D2),ENSG00000174125(TLR1),ENSG00000187796(CARD9),ENSG00000223865(HLA-DPB1),ENSG00000058404(CAMK2B),ENSG00000242574(HLA-DMB),ENSG00000111012(CYP27B1),ENSG00000129988(LBP),	ENSG00000136869(TLR4),ENSG00000115008(IL1A),ENSG00000173846(PLK3),ENSG00000140678(ITGAX),ENSG00000147614(ATP6V0D2),ENSG00000174125(TLR1),ENSG00000111012(CYP27B1),ENSG00000129988(LBP),	ENSG00000169885(CALML6),ENSG00000129007(CALML4),ENSG00000007171(NOS2),ENSG00000187796(CARD9),ENSG00000223865(HLA-DPB1),ENSG00000058404(CAMK2B),ENSG00000242574(HLA-DMB),	1.26584	0.296702	0.707519
hsa04730	Long-term depression	5	0	5	615	60	9290	ENSG00000152402(GUCY1A2),ENSG00000128266(GNAZ),ENSG00000137841(PLCB2),ENSG00000196218(RYR1),ENSG00000155511(GRIA1),	-	ENSG00000152402(GUCY1A2),ENSG00000128266(GNAZ),ENSG00000137841(PLCB2),ENSG00000196218(RYR1),ENSG00000155511(GRIA1),	1.25881	0.424047	0.864834
hsa04270	Vascular smooth muscle contraction	11	3	8	615	133	9290	ENSG00000152402(GUCY1A2),ENSG00000151617(EDNRA),ENSG00000163017(ACTG2),ENSG00000169885(CALML6),ENSG00000137841(PLCB2),ENSG00000077157(PPP1R12B),ENSG00000132329(RAMP1),ENSG00000129007(CALML4),ENSG00000128271(ADORA2A),ENSG00000027075(PRKCH),ENSG00000131477(RAMP2),	ENSG00000151617(EDNRA),ENSG00000027075(PRKCH),ENSG00000131477(RAMP2),	ENSG00000152402(GUCY1A2),ENSG00000163017(ACTG2),ENSG00000169885(CALML6),ENSG00000137841(PLCB2),ENSG00000077157(PPP1R12B),ENSG00000132329(RAMP1),ENSG00000129007(CALML4),ENSG00000128271(ADORA2A),	1.24934	0.362448	0.780269
hsa04070	Phosphatidylinositol signaling system	8	5	3	615	97	9290	ENSG00000107242(PIP5K1B),ENSG00000169885(CALML6),ENSG00000137841(PLCB2),ENSG00000129007(CALML4),ENSG00000145675(PIK3R1),ENSG00000153933(DGKE),ENSG00000058866(DGKG),ENSG00000109452(INPP4B),	ENSG00000107242(PIP5K1B),ENSG00000145675(PIK3R1),ENSG00000153933(DGKE),ENSG00000058866(DGKG),ENSG00000109452(INPP4B),	ENSG00000169885(CALML6),ENSG00000137841(PLCB2),ENSG00000129007(CALML4),	1.24583	0.40269	0.849209
hsa00561	Glycerolipid metabolism	5	3	2	615	61	9290	ENSG00000175445(LPL),ENSG00000101670(LIPG),ENSG00000198074(AKR1B10),ENSG00000153933(DGKE),ENSG00000058866(DGKG),	ENSG00000101670(LIPG),ENSG00000153933(DGKE),ENSG00000058866(DGKG),	ENSG00000175445(LPL),ENSG00000198074(AKR1B10),	1.23817	0.444799	0.872707
hsa00140	Steroid hormone biosynthesis	5	1	4	615	61	9290	ENSG00000148795(CYP17A1),ENSG00000284922(AP000812.4),ENSG00000176387(HSD11B2),ENSG00000088002(SULT2B1),ENSG00000196139(AKR1C3),	ENSG00000148795(CYP17A1),	ENSG00000284922(AP000812.4),ENSG00000176387(HSD11B2),ENSG00000088002(SULT2B1),ENSG00000196139(AKR1C3),	1.23817	0.444799	0.872707
hsa04672	Intestinal immune network for IgA production	4	1	3	615	49	9290	ENSG00000223865(HLA-DPB1),ENSG00000102524(TNFSF13B),ENSG00000242574(HLA-DMB),ENSG00000184451(CCR10),	ENSG00000102524(TNFSF13B),	ENSG00000223865(HLA-DPB1),ENSG00000242574(HLA-DMB),ENSG00000184451(CCR10),	1.23312	0.457073	0.88558
hsa01522	Endocrine resistance	8	4	4	615	98	9290	ENSG00000110092(CCND1),ENSG00000135679(MDM2),ENSG00000100290(BIK),ENSG00000123080(CDKN2C),ENSG00000113070(HBEGF),ENSG00000145675(PIK3R1),ENSG00000177606(JUN),ENSG00000100197(CYP2D6),	ENSG00000110092(CCND1),ENSG00000135679(MDM2),ENSG00000113070(HBEGF),ENSG00000145675(PIK3R1),	ENSG00000100290(BIK),ENSG00000123080(CDKN2C),ENSG00000177606(JUN),ENSG00000100197(CYP2D6),	1.23312	0.418285	0.864455
hsa05231	Choline metabolism in cancer	8	6	2	615	98	9290	ENSG00000107242(PIP5K1B),ENSG00000170962(PDGFD),ENSG00000138798(EGF),ENSG00000145675(PIK3R1),ENSG00000175003(SLC22A1),ENSG00000177606(JUN),ENSG00000153933(DGKE),ENSG00000058866(DGKG),	ENSG00000107242(PIP5K1B),ENSG00000138798(EGF),ENSG00000145675(PIK3R1),ENSG00000175003(SLC22A1),ENSG00000153933(DGKE),ENSG00000058866(DGKG),	ENSG00000170962(PDGFD),ENSG00000177606(JUN),	1.23312	0.418285	0.864455
hsa00600	Sphingolipid metabolism	4	2	2	615	49	9290	ENSG00000177076(ACER2),ENSG00000204099(NEU4),ENSG00000126821(SGPP1),ENSG00000168350(DEGS2),	ENSG00000177076(ACER2),ENSG00000126821(SGPP1),	ENSG00000204099(NEU4),ENSG00000168350(DEGS2),	1.23312	0.457073	0.88558
hsa05210	Colorectal cancer	7	5	2	615	86	9290	ENSG00000110092(CCND1),ENSG00000163235(TGFA),ENSG00000116717(GADD45A),ENSG00000138798(EGF),ENSG00000145675(PIK3R1),ENSG00000109321(AREG),ENSG00000177606(JUN),	ENSG00000110092(CCND1),ENSG00000163235(TGFA),ENSG00000116717(GADD45A),ENSG00000138798(EGF),ENSG00000145675(PIK3R1),	ENSG00000109321(AREG),ENSG00000177606(JUN),	1.22953	0.433893	0.873421
hsa04911	Insulin secretion	7	3	4	615	86	9290	ENSG00000104783(KCNN4),ENSG00000105642(KCNN1),ENSG00000137841(PLCB2),ENSG00000018625(ATP1A2),ENSG00000058404(CAMK2B),ENSG00000186472(PCLO),ENSG00000187094(CCK),	ENSG00000104783(KCNN4),ENSG00000186472(PCLO),ENSG00000187094(CCK),	ENSG00000105642(KCNN1),ENSG00000137841(PLCB2),ENSG00000018625(ATP1A2),ENSG00000058404(CAMK2B),	1.22953	0.433893	0.873421
hsa05216	Thyroid cancer	3	2	1	615	37	9290	ENSG00000110092(CCND1),ENSG00000039068(CDH1),ENSG00000116717(GADD45A),	ENSG00000110092(CCND1),ENSG00000116717(GADD45A),	ENSG00000039068(CDH1),	1.22479	0.465476	0.890725
hsa00250	Alanine, aspartate and glutamate metabolism	3	1	2	615	37	9290	ENSG00000177181(RIMKLA),ENSG00000135423(GLS2),ENSG00000104951(IL4I1),	ENSG00000135423(GLS2),	ENSG00000177181(RIMKLA),ENSG00000104951(IL4I1),	1.22479	0.465476	0.890725
hsa04960	Aldosterone-regulated sodium reabsorption	3	1	2	615	37	9290	ENSG00000176387(HSD11B2),ENSG00000018625(ATP1A2),ENSG00000145675(PIK3R1),	ENSG00000145675(PIK3R1),	ENSG00000176387(HSD11B2),ENSG00000018625(ATP1A2),	1.22479	0.465476	0.890725
hsa04640	Hematopoietic cell lineage	8	4	4	615	99	9290	ENSG00000115590(IL1R2),ENSG00000104894(CD37),ENSG00000115008(IL1A),ENSG00000012124(CD22),ENSG00000223865(HLA-DPB1),ENSG00000124334(IL9R),ENSG00000196549(MME),ENSG00000242574(HLA-DMB),	ENSG00000115008(IL1A),ENSG00000012124(CD22),ENSG00000124334(IL9R),ENSG00000196549(MME),	ENSG00000115590(IL1R2),ENSG00000104894(CD37),ENSG00000223865(HLA-DPB1),ENSG00000242574(HLA-DMB),	1.22066	0.434116	0.862667
hsa05170	Human immunodeficiency virus 1 infection	17	8	9	615	212	9290	ENSG00000136869(TLR4),ENSG00000204642(HLA-F),ENSG00000128383(APOBEC3A),ENSG00000026103(FAS),ENSG00000179750(APOBEC3B),ENSG00000169885(CALML6),ENSG00000127588(GNG13),ENSG00000186469(GNG2),ENSG00000176533(GNG7),ENSG00000129007(CALML4),ENSG00000168243(GNG4),ENSG00000131196(NFATC1),ENSG00000137843(PAK6),ENSG00000145675(PIK3R1),ENSG00000177606(JUN),ENSG00000214102(WEE2),ENSG00000167414(GNG8),	ENSG00000136869(TLR4),ENSG00000026103(FAS),ENSG00000127588(GNG13),ENSG00000186469(GNG2),ENSG00000137843(PAK6),ENSG00000145675(PIK3R1),ENSG00000214102(WEE2),ENSG00000167414(GNG8),	ENSG00000204642(HLA-F),ENSG00000128383(APOBEC3A),ENSG00000179750(APOBEC3B),ENSG00000169885(CALML6),ENSG00000176533(GNG7),ENSG00000129007(CALML4),ENSG00000168243(GNG4),ENSG00000131196(NFATC1),ENSG00000177606(JUN),	1.21131	0.358584	0.77735
hsa04932	Non-alcoholic fatty liver disease	12	5	7	615	150	9290	ENSG00000009950(MLXIPL),ENSG00000026103(FAS),ENSG00000245848(CEBPA),ENSG00000115008(IL1A),ENSG00000185633(NDUFA4L2),ENSG00000187581(COX8C),ENSG00000125356(NDUFA1),ENSG00000169429(CXCL8),ENSG00000145675(PIK3R1),ENSG00000184557(SOCS3),ENSG00000115944(COX7A2L),ENSG00000177606(JUN),	ENSG00000026103(FAS),ENSG00000245848(CEBPA),ENSG00000115008(IL1A),ENSG00000169429(CXCL8),ENSG00000145675(PIK3R1),	ENSG00000009950(MLXIPL),ENSG00000185633(NDUFA4L2),ENSG00000187581(COX8C),ENSG00000125356(NDUFA1),ENSG00000184557(SOCS3),ENSG00000115944(COX7A2L),ENSG00000177606(JUN),	1.20846	0.409811	0.858388
hsa00270	Cysteine and methionine metabolism	4	0	4	615	50	9290	ENSG00000135094(SDS),ENSG00000286112(AL441992.2),ENSG00000092621(PHGDH),ENSG00000104951(IL4I1),	-	ENSG00000135094(SDS),ENSG00000286112(AL441992.2),ENSG00000092621(PHGDH),ENSG00000104951(IL4I1),	1.20846	0.481109	0.887761
hsa05144	Malaria	4	2	2	615	50	9290	ENSG00000136869(TLR4),ENSG00000213088(ACKR1),ENSG00000169429(CXCL8),ENSG00000261371(PECAM1),	ENSG00000136869(TLR4),ENSG00000169429(CXCL8),	ENSG00000213088(ACKR1),ENSG00000261371(PECAM1),	1.20846	0.481109	0.887761
hsa05163	Human cytomegalovirus infection	18	10	8	615	225	9290	ENSG00000204642(HLA-F),ENSG00000110092(CCND1),ENSG00000026103(FAS),ENSG00000135679(MDM2),ENSG00000169885(CALML6),ENSG00000137841(PLCB2),ENSG00000127588(GNG13),ENSG00000186469(GNG2),ENSG00000176533(GNG7),ENSG00000073756(PTGS2),ENSG00000163823(CCR1),ENSG00000129007(CALML4),ENSG00000168243(GNG4),ENSG00000131196(NFATC1),ENSG00000169429(CXCL8),ENSG00000145675(PIK3R1),ENSG00000160951(PTGER1),ENSG000001…	ENSG00000110092(CCND1),ENSG00000026103(FAS),ENSG00000135679(MDM2),ENSG00000127588(GNG13),ENSG00000186469(GNG2),ENSG00000073756(PTGS2),ENSG00000163823(CCR1),ENSG00000169429(CXCL8),ENSG00000145675(PIK3R1),ENSG00000167414(GNG8),	ENSG00000204642(HLA-F),ENSG00000169885(CALML6),ENSG00000137841(PLCB2),ENSG00000176533(GNG7),ENSG00000129007(CALML4),ENSG00000168243(GNG4),ENSG00000131196(NFATC1),ENSG00000160951(PTGER1),	1.20846	0.354847	0.780161
hsa04540	Gap junction	7	1	6	615	88	9290	ENSG00000152402(GUCY1A2),ENSG00000137841(PLCB2),ENSG00000170962(PDGFD),ENSG00000138798(EGF),ENSG00000101162(TUBB1),ENSG00000152086(TUBA3E),ENSG00000102468(HTR2A),	ENSG00000138798(EGF),	ENSG00000152402(GUCY1A2),ENSG00000137841(PLCB2),ENSG00000170962(PDGFD),ENSG00000101162(TUBB1),ENSG00000152086(TUBA3E),ENSG00000102468(HTR2A),	1.20159	0.468752	0.880686
hsa05217	Basal cell carcinoma	5	4	1	615	63	9290	ENSG00000125845(BMP2),ENSG00000116717(GADD45A),ENSG00000164161(HHIP),ENSG00000111186(WNT5B),ENSG00000075290(WNT8B),	ENSG00000125845(BMP2),ENSG00000116717(GADD45A),ENSG00000164161(HHIP),ENSG00000111186(WNT5B),	ENSG00000075290(WNT8B),	1.19886	0.487248	0.878179
hsa05418	Fluid shear stress and atherosclerosis	11	6	5	615	139	9290	ENSG00000115590(IL1R2),ENSG00000115008(IL1A),ENSG00000177688(SUMO4),ENSG00000169885(CALML6),ENSG00000129007(CALML4),ENSG00000182533(CAV3),ENSG00000145675(PIK3R1),ENSG00000178726(THBD),ENSG00000177606(JUN),ENSG00000261371(PECAM1),ENSG00000284038(MIR10A),	ENSG00000115008(IL1A),ENSG00000177688(SUMO4),ENSG00000182533(CAV3),ENSG00000145675(PIK3R1),ENSG00000178726(THBD),ENSG00000284038(MIR10A),	ENSG00000115590(IL1R2),ENSG00000169885(CALML6),ENSG00000129007(CALML4),ENSG00000177606(JUN),ENSG00000261371(PECAM1),	1.19541	0.43971	0.868217
hsa05235	PD-L1 expression and PD-1 checkpoint pathway in cancer	7	4	3	615	89	9290	ENSG00000136869(TLR4),ENSG00000171094(ALK),ENSG00000138798(EGF),ENSG00000131196(NFATC1),ENSG00000168062(BATF2),ENSG00000145675(PIK3R1),ENSG00000177606(JUN),	ENSG00000136869(TLR4),ENSG00000138798(EGF),ENSG00000168062(BATF2),ENSG00000145675(PIK3R1),	ENSG00000171094(ALK),ENSG00000131196(NFATC1),ENSG00000177606(JUN),	1.18809	0.486533	0.882018
hsa05165	Human papillomavirus infection	26	17	9	615	331	9290	ENSG00000204642(HLA-F),ENSG00000110092(CCND1),ENSG00000110799(VWF),ENSG00000058085(LAMC2),ENSG00000026103(FAS),ENSG00000135679(MDM2),ENSG00000168477(TNXB),ENSG00000100060(MFNG),ENSG00000073756(PTGS2),ENSG00000138798(EGF),ENSG00000150672(DLG2),ENSG00000111186(WNT5B),ENSG00000147614(ATP6V0D2),ENSG00000169031(COL4A3),ENSG00000118971(CCND2),ENSG00000180138(CSNK1A1L),ENSG00000118785(SPP1),ENSG00000145…	ENSG00000110092(CCND1),ENSG00000110799(VWF),ENSG00000058085(LAMC2),ENSG00000026103(FAS),ENSG00000135679(MDM2),ENSG00000100060(MFNG),ENSG00000073756(PTGS2),ENSG00000138798(EGF),ENSG00000150672(DLG2),ENSG00000111186(WNT5B),ENSG00000147614(ATP6V0D2),ENSG00000118971(CCND2),ENSG00000180138(CSNK1A1L),ENSG00000118785(SPP1),ENSG00000145675(PIK3R1),ENSG00000143882(ATP6V1C2),ENSG00000196878(LAMB3),	ENSG00000204642(HLA-F),ENSG00000168477(TNXB),ENSG00000169031(COL4A3),ENSG00000073350(LLGL2),ENSG00000106003(LFNG),ENSG00000130545(CRB3),ENSG00000144485(HES6),ENSG00000109072(VTN),ENSG00000075290(WNT8B),	1.18655	0.33716	0.762918
hsa05142	Chagas disease	8	5	3	615	102	9290	ENSG00000136869(TLR4),ENSG00000106366(SERPINE1),ENSG00000026103(FAS),ENSG00000137841(PLCB2),ENSG00000007171(NOS2),ENSG00000169429(CXCL8),ENSG00000145675(PIK3R1),ENSG00000177606(JUN),	ENSG00000136869(TLR4),ENSG00000106366(SERPINE1),ENSG00000026103(FAS),ENSG00000169429(CXCL8),ENSG00000145675(PIK3R1),	ENSG00000137841(PLCB2),ENSG00000007171(NOS2),ENSG00000177606(JUN),	1.18476	0.482935	0.880645
hsa05205	Proteoglycans in cancer	16	10	6	615	205	9290	ENSG00000136869(TLR4),ENSG00000110092(CCND1),ENSG00000026103(FAS),ENSG00000135679(MDM2),ENSG00000173083(HPSE),ENSG00000077157(PPP1R12B),ENSG00000168101(NUDT16L1),ENSG00000111186(WNT5B),ENSG00000182533(CAV3),ENSG00000113070(HBEGF),ENSG00000145675(PIK3R1),ENSG00000167244(IGF2),ENSG00000058404(CAMK2B),ENSG00000109072(VTN),ENSG00000075290(WNT8B),ENSG00000284038(MIR10A),	ENSG00000136869(TLR4),ENSG00000110092(CCND1),ENSG00000026103(FAS),ENSG00000135679(MDM2),ENSG00000168101(NUDT16L1),ENSG00000111186(WNT5B),ENSG00000182533(CAV3),ENSG00000113070(HBEGF),ENSG00000145675(PIK3R1),ENSG00000284038(MIR10A),	ENSG00000173083(HPSE),ENSG00000077157(PPP1R12B),ENSG00000167244(IGF2),ENSG00000058404(CAMK2B),ENSG00000109072(VTN),ENSG00000075290(WNT8B),	1.17898	0.424126	0.859341
hsa00980	Metabolism of xenobiotics by cytochrome P450	6	1	5	615	77	9290	ENSG00000248144(ADH1C),ENSG00000006534(ALDH3B1),ENSG00000187758(ADH1A),ENSG00000255974(CYP2A6),ENSG00000196616(ADH1B),ENSG00000100197(CYP2D6),	ENSG00000255974(CYP2A6),	ENSG00000248144(ADH1C),ENSG00000006534(ALDH3B1),ENSG00000187758(ADH1A),ENSG00000196616(ADH1B),ENSG00000100197(CYP2D6),	1.17707	0.507958	0.899812
hsa04934	Cushing syndrome	12	7	5	615	155	9290	ENSG00000110092(CCND1),ENSG00000115138(POMC),ENSG00000148795(CYP17A1),ENSG00000137841(PLCB2),ENSG00000100346(CACNA1I),ENSG00000123080(CDKN2C),ENSG00000111186(WNT5B),ENSG00000284741(PDE11A),ENSG00000144959(NCEH1),ENSG00000058404(CAMK2B),ENSG00000276045(ORAI1),ENSG00000075290(WNT8B),	ENSG00000110092(CCND1),ENSG00000115138(POMC),ENSG00000148795(CYP17A1),ENSG00000111186(WNT5B),ENSG00000284741(PDE11A),ENSG00000144959(NCEH1),ENSG00000276045(ORAI1),	ENSG00000137841(PLCB2),ENSG00000100346(CACNA1I),ENSG00000123080(CDKN2C),ENSG00000058404(CAMK2B),ENSG00000075290(WNT8B),	1.16947	0.473766	0.884743
hsa04550	Signaling pathways regulating pluripotency of stem cells	11	4	7	615	143	9290	ENSG00000068078(FGFR3),ENSG00000156574(NODAL),ENSG00000163083(INHBB),ENSG00000016082(ISL1),ENSG00000212993(POU5F1B),ENSG00000111186(WNT5B),ENSG00000130829(DUSP9),ENSG00000145675(PIK3R1),ENSG00000139269(INHBE),ENSG00000066468(FGFR2),ENSG00000075290(WNT8B),	ENSG00000156574(NODAL),ENSG00000163083(INHBB),ENSG00000111186(WNT5B),ENSG00000145675(PIK3R1),	ENSG00000068078(FGFR3),ENSG00000016082(ISL1),ENSG00000212993(POU5F1B),ENSG00000130829(DUSP9),ENSG00000139269(INHBE),ENSG00000066468(FGFR2),ENSG00000075290(WNT8B),	1.16198	0.494645	0.886359
hsa04620	Toll-like receptor signaling pathway	8	6	2	615	104	9290	ENSG00000136869(TLR4),ENSG00000187554(TLR5),ENSG00000174125(TLR1),ENSG00000169429(CXCL8),ENSG00000118785(SPP1),ENSG00000145675(PIK3R1),ENSG00000177606(JUN),ENSG00000129988(LBP),	ENSG00000136869(TLR4),ENSG00000174125(TLR1),ENSG00000169429(CXCL8),ENSG00000118785(SPP1),ENSG00000145675(PIK3R1),ENSG00000129988(LBP),	ENSG00000187554(TLR5),ENSG00000177606(JUN),	1.16198	0.516482	0.909713
hsa00563	Glycosylphosphatidylinositol (GPI)-anchor biosynthesis	2	1	1	615	26	9290	ENSG00000165195(PIGA),ENSG00000112293(GPLD1),	ENSG00000165195(PIGA),	ENSG00000112293(GPLD1),	1.16198	0.498457	0.888055
hsa01521	EGFR tyrosine kinase inhibitor resistance	6	3	3	615	79	9290	ENSG00000068078(FGFR3),ENSG00000163235(TGFA),ENSG00000170962(PDGFD),ENSG00000138798(EGF),ENSG00000145675(PIK3R1),ENSG00000066468(FGFR2),	ENSG00000163235(TGFA),ENSG00000138798(EGF),ENSG00000145675(PIK3R1),	ENSG00000068078(FGFR3),ENSG00000170962(PDGFD),ENSG00000066468(FGFR2),	1.14727	0.547835	0.954095
hsa04961	Endocrine and other factor-regulated calcium reabsorption	4	0	4	615	53	9290	ENSG00000137841(PLCB2),ENSG00000018625(ATP1A2),ENSG00000067842(ATP2B3),ENSG00000100678(SLC8A3),	-	ENSG00000137841(PLCB2),ENSG00000018625(ATP1A2),ENSG00000067842(ATP2B3),ENSG00000100678(SLC8A3),	1.14005	0.555043	0.961247
hsa04912	GnRH signaling pathway	7	1	6	615	93	9290	ENSG00000169885(CALML6),ENSG00000137841(PLCB2),ENSG00000135346(CGA),ENSG00000129007(CALML4),ENSG00000113070(HBEGF),ENSG00000058404(CAMK2B),ENSG00000177606(JUN),	ENSG00000113070(HBEGF),	ENSG00000169885(CALML6),ENSG00000137841(PLCB2),ENSG00000135346(CGA),ENSG00000129007(CALML4),ENSG00000058404(CAMK2B),ENSG00000177606(JUN),	1.13699	0.559691	0.963912
hsa04072	Phospholipase D signaling pathway	11	6	5	615	148	9290	ENSG00000139679(LPAR6),ENSG00000107242(PIP5K1B),ENSG00000137841(PLCB2),ENSG00000170962(PDGFD),ENSG00000164082(GRM2),ENSG00000138798(EGF),ENSG00000169429(CXCL8),ENSG00000145675(PIK3R1),ENSG00000153933(DGKE),ENSG00000184574(LPAR5),ENSG00000058866(DGKG),	ENSG00000107242(PIP5K1B),ENSG00000138798(EGF),ENSG00000169429(CXCL8),ENSG00000145675(PIK3R1),ENSG00000153933(DGKE),ENSG00000058866(DGKG),	ENSG00000139679(LPAR6),ENSG00000137841(PLCB2),ENSG00000170962(PDGFD),ENSG00000164082(GRM2),ENSG00000184574(LPAR5),	1.12272	0.566535	0.970308
hsa05022	Pathways of neurodegeneration - multiple diseases	35	15	20	615	475	9290	ENSG00000176884(GRIN1),ENSG00000171867(PRNP),ENSG00000026103(FAS),ENSG00000115008(IL1A),ENSG00000183914(DNAH2),ENSG00000070018(LRP6),ENSG00000169885(CALML6),ENSG00000137841(PLCB2),ENSG00000185633(NDUFA4L2),ENSG00000122735(DNAI1),ENSG00000187581(COX8C),ENSG00000073756(PTGS2),ENSG00000155961(RAB39B),ENSG00000119661(DNAL1),ENSG00000174844(DNAH12),ENSG00000173805(HAP1),ENSG00000105877(DNAH11),ENSG000…	ENSG00000176884(GRIN1),ENSG00000026103(FAS),ENSG00000115008(IL1A),ENSG00000070018(LRP6),ENSG00000073756(PTGS2),ENSG00000155961(RAB39B),ENSG00000174844(DNAH12),ENSG00000173805(HAP1),ENSG00000111186(WNT5B),ENSG00000184984(CHRM5),ENSG00000180138(CSNK1A1L),ENSG00000107984(DKK1),ENSG00000168280(KIF5C),ENSG00000204305(AGER),ENSG00000198899(MT-ATP6),	ENSG00000171867(PRNP),ENSG00000183914(DNAH2),ENSG00000169885(CALML6),ENSG00000137841(PLCB2),ENSG00000185633(NDUFA4L2),ENSG00000122735(DNAI1),ENSG00000187581(COX8C),ENSG00000119661(DNAL1),ENSG00000105877(DNAH11),ENSG00000129007(CALML4),ENSG00000007171(NOS2),ENSG00000101162(TUBB1),ENSG00000125356(NDUFA1),ENSG00000196218(RYR1),ENSG00000152086(TUBA3E),ENSG00000058404(CAMK2B),ENSG00000155511(GRIA1),EN…	1.11305	0.4761	0.883779
hsa04662	B cell receptor signaling pathway	6	2	4	615	82	9290	ENSG00000152689(RASGRP3),ENSG00000185885(IFITM1),ENSG00000131196(NFATC1),ENSG00000012124(CD22),ENSG00000145675(PIK3R1),ENSG00000177606(JUN),	ENSG00000012124(CD22),ENSG00000145675(PIK3R1),	ENSG00000152689(RASGRP3),ENSG00000185885(IFITM1),ENSG00000131196(NFATC1),ENSG00000177606(JUN),	1.10529	0.609035	1
hsa05010	Alzheimer disease	27	14	13	615	369	9290	ENSG00000176884(GRIN1),ENSG00000175445(LPL),ENSG00000026103(FAS),ENSG00000115008(IL1A),ENSG00000070018(LRP6),ENSG00000169885(CALML6),ENSG00000137841(PLCB2),ENSG00000185633(NDUFA4L2),ENSG00000187581(COX8C),ENSG00000073756(PTGS2),ENSG00000129007(CALML4),ENSG00000007171(NOS2),ENSG00000111186(WNT5B),ENSG00000101162(TUBB1),ENSG00000184984(CHRM5),ENSG00000125356(NDUFA1),ENSG00000180138(CSNK1A1L),ENSG00…	ENSG00000176884(GRIN1),ENSG00000026103(FAS),ENSG00000115008(IL1A),ENSG00000070018(LRP6),ENSG00000073756(PTGS2),ENSG00000111186(WNT5B),ENSG00000184984(CHRM5),ENSG00000180138(CSNK1A1L),ENSG00000145675(PIK3R1),ENSG00000107984(DKK1),ENSG00000168280(KIF5C),ENSG00000196549(MME),ENSG00000204305(AGER),ENSG00000198899(MT-ATP6),	ENSG00000175445(LPL),ENSG00000169885(CALML6),ENSG00000137841(PLCB2),ENSG00000185633(NDUFA4L2),ENSG00000187581(COX8C),ENSG00000129007(CALML4),ENSG00000007171(NOS2),ENSG00000101162(TUBB1),ENSG00000125356(NDUFA1),ENSG00000152086(TUBA3E),ENSG00000168539(CHRM1),ENSG00000115944(COX7A2L),ENSG00000075290(WNT8B),	1.10529	0.532555	0.932724
hsa05135	Yersinia infection	10	7	3	615	137	9290	ENSG00000136869(TLR4),ENSG00000106526(ACTR3C),ENSG00000162711(NLRP3),ENSG00000122574(WIPF3),ENSG00000107242(PIP5K1B),ENSG00000131196(NFATC1),ENSG00000169429(CXCL8),ENSG00000145675(PIK3R1),ENSG00000177606(JUN),ENSG00000082074(FYB1),	ENSG00000136869(TLR4),ENSG00000162711(NLRP3),ENSG00000122574(WIPF3),ENSG00000107242(PIP5K1B),ENSG00000169429(CXCL8),ENSG00000145675(PIK3R1),ENSG00000082074(FYB1),	ENSG00000106526(ACTR3C),ENSG00000131196(NFATC1),ENSG00000177606(JUN),	1.10261	0.609671	1
hsa04145	Phagosome	11	5	6	615	151	9290	ENSG00000136869(TLR4),ENSG00000204642(HLA-F),ENSG00000158560(DYNC1I1),ENSG00000038945(MSR1),ENSG00000147614(ATP6V0D2),ENSG00000101162(TUBB1),ENSG00000223865(HLA-DPB1),ENSG00000152086(TUBA3E),ENSG00000143882(ATP6V1C2),ENSG00000242574(HLA-DMB),ENSG00000118004(COLEC11),	ENSG00000136869(TLR4),ENSG00000158560(DYNC1I1),ENSG00000038945(MSR1),ENSG00000147614(ATP6V0D2),ENSG00000143882(ATP6V1C2),	ENSG00000204642(HLA-F),ENSG00000101162(TUBB1),ENSG00000223865(HLA-DPB1),ENSG00000152086(TUBA3E),ENSG00000242574(HLA-DMB),ENSG00000118004(COLEC11),	1.10041	0.611091	1
hsa05211	Renal cell carcinoma	5	4	1	615	69	9290	ENSG00000163235(TGFA),ENSG00000137843(PAK6),ENSG00000145675(PIK3R1),ENSG00000177606(JUN),ENSG00000129521(EGLN3),	ENSG00000163235(TGFA),ENSG00000137843(PAK6),ENSG00000145675(PIK3R1),ENSG00000129521(EGLN3),	ENSG00000177606(JUN),	1.09462	0.620486	1
hsa04022	cGMP-PKG signaling pathway	12	3	9	615	167	9290	ENSG00000152402(GUCY1A2),ENSG00000151617(EDNRA),ENSG00000121361(KCNJ8),ENSG00000169885(CALML6),ENSG00000137841(PLCB2),ENSG00000172572(PDE3A),ENSG00000186642(PDE2A),ENSG00000129007(CALML4),ENSG00000018625(ATP1A2),ENSG00000067842(ATP2B3),ENSG00000131196(NFATC1),ENSG00000100678(SLC8A3),	ENSG00000151617(EDNRA),ENSG00000121361(KCNJ8),ENSG00000186642(PDE2A),	ENSG00000152402(GUCY1A2),ENSG00000169885(CALML6),ENSG00000137841(PLCB2),ENSG00000172572(PDE3A),ENSG00000129007(CALML4),ENSG00000018625(ATP1A2),ENSG00000067842(ATP2B3),ENSG00000131196(NFATC1),ENSG00000100678(SLC8A3),	1.08544	0.64053	1
hsa05230	Central carbon metabolism in cancer	5	3	2	615	70	9290	ENSG00000068078(FGFR3),ENSG00000159399(HK2),ENSG00000135423(GLS2),ENSG00000145675(PIK3R1),ENSG00000066468(FGFR2),	ENSG00000159399(HK2),ENSG00000135423(GLS2),ENSG00000145675(PIK3R1),	ENSG00000068078(FGFR3),ENSG00000066468(FGFR2),	1.07898	0.643306	1
hsa05206	MicroRNAs in cancer	22	12	10	615	310	9290	ENSG00000199053(MIR324),ENSG00000068078(FGFR3),ENSG00000110092(CCND1),ENSG00000168209(DDIT4),ENSG00000129473(BCL2L2),ENSG00000104081(BMF),ENSG00000135679(MDM2),ENSG00000168477(TNXB),ENSG00000206075(SERPINB5),ENSG00000073756(PTGS2),ENSG00000135423(GLS2),ENSG00000143590(EFNA3),ENSG00000207725(MIR222),ENSG00000284203(MIR29B2),ENSG00000118971(CCND2),ENSG00000099617(EFNA2),ENSG00000145675(PIK3R1),ENSG…	ENSG00000199053(MIR324),ENSG00000110092(CCND1),ENSG00000135679(MDM2),ENSG00000206075(SERPINB5),ENSG00000073756(PTGS2),ENSG00000135423(GLS2),ENSG00000207725(MIR222),ENSG00000118971(CCND2),ENSG00000145675(PIK3R1),ENSG00000198975(MIRLET7A2),ENSG00000207870(MIR221),ENSG00000284038(MIR10A),	ENSG00000068078(FGFR3),ENSG00000168209(DDIT4),ENSG00000129473(BCL2L2),ENSG00000104081(BMF),ENSG00000168477(TNXB),ENSG00000143590(EFNA3),ENSG00000284203(MIR29B2),ENSG00000099617(EFNA2),ENSG00000169242(EFNA1),ENSG00000207752(MIR199A1),	1.07202	0.650167	1
hsa00240	Pyrimidine metabolism	4	2	2	615	57	9290	ENSG00000171848(RRM2),ENSG00000188833(ENTPD8),ENSG00000100024(UPB1),ENSG00000185013(NT5C1B),	ENSG00000188833(ENTPD8),ENSG00000185013(NT5C1B),	ENSG00000171848(RRM2),ENSG00000100024(UPB1),	1.06005	0.656627	1
hsa05160	Hepatitis C	11	8	3	615	157	9290	ENSG00000110092(CCND1),ENSG00000026103(FAS),ENSG00000159261(CLDN14),ENSG00000185758(CLDN24),ENSG00000184113(CLDN5),ENSG00000138798(EGF),ENSG00000189143(CLDN4),ENSG00000145675(PIK3R1),ENSG00000181885(CLDN7),ENSG00000184557(SOCS3),ENSG00000171217(CLDN20),	ENSG00000110092(CCND1),ENSG00000026103(FAS),ENSG00000159261(CLDN14),ENSG00000185758(CLDN24),ENSG00000138798(EGF),ENSG00000189143(CLDN4),ENSG00000145675(PIK3R1),ENSG00000171217(CLDN20),	ENSG00000184113(CLDN5),ENSG00000181885(CLDN7),ENSG00000184557(SOCS3),	1.05836	0.702588	1
hsa01100	Metabolic pathways	104	43	61	615	1498	9290	ENSG00000152402(GUCY1A2),ENSG00000153086(ACMSD),ENSG00000160191(PDE9A),ENSG00000176383(B3GNT4),ENSG00000171848(RRM2),ENSG00000132915(PDE6A),ENSG00000107159(CA9),ENSG00000139344(AMDHD1),ENSG00000177181(RIMKLA),ENSG00000148795(CYP17A1),ENSG00000171766(GATM),ENSG00000054179(ENTPD2),ENSG00000185527(PDE6G),ENSG00000139988(RDH12),ENSG00000179913(B3GNT3),ENSG00000248144(ADH1C),ENSG00000162433(AK4),ENSG0…	ENSG00000153086(ACMSD),ENSG00000139344(AMDHD1),ENSG00000148795(CYP17A1),ENSG00000185527(PDE6G),ENSG00000139988(RDH12),ENSG00000162433(AK4),ENSG00000165195(PIGA),ENSG00000107242(PIP5K1B),ENSG00000159399(HK2),ENSG00000073756(PTGS2),ENSG00000100033(PRODH),ENSG00000118520(ARG1),ENSG00000235376(RPEL1),ENSG00000164237(CMBL),ENSG00000186642(PDE2A),ENSG00000135423(GLS2),ENSG00000068366(ACSL4),ENSG0000010…	ENSG00000152402(GUCY1A2),ENSG00000160191(PDE9A),ENSG00000176383(B3GNT4),ENSG00000171848(RRM2),ENSG00000132915(PDE6A),ENSG00000107159(CA9),ENSG00000177181(RIMKLA),ENSG00000171766(GATM),ENSG00000054179(ENTPD2),ENSG00000179913(B3GNT3),ENSG00000248144(ADH1C),ENSG00000118298(CA14),ENSG00000139547(RDH16),ENSG00000117009(KMO),ENSG00000223572(CKMT1A),ENSG00000284922(AP000812.4),ENSG00000152463(OLAH),ENSG…	1.04873	0.619041	1
hsa04972	Pancreatic secretion	7	2	5	615	102	9290	ENSG00000053918(KCNQ1),ENSG00000137841(PLCB2),ENSG00000018625(ATP1A2),ENSG00000174876(AMY1B),ENSG00000067842(ATP2B3),ENSG00000187094(CCK),ENSG00000010438(PRSS3),	ENSG00000053918(KCNQ1),ENSG00000187094(CCK),	ENSG00000137841(PLCB2),ENSG00000018625(ATP1A2),ENSG00000174876(AMY1B),ENSG00000067842(ATP2B3),ENSG00000010438(PRSS3),	1.03667	0.732539	1
hsa01230	Biosynthesis of amino acids	5	3	2	615	75	9290	ENSG00000118520(ARG1),ENSG00000235376(RPEL1),ENSG00000135094(SDS),ENSG00000229937(PRPS1L1),ENSG00000092621(PHGDH),	ENSG00000118520(ARG1),ENSG00000235376(RPEL1),ENSG00000229937(PRPS1L1),	ENSG00000135094(SDS),ENSG00000092621(PHGDH),	1.00705	0.758671	1
hsa04918	Thyroid hormone synthesis	5	1	4	615	75	9290	ENSG00000140279(DUOX2),ENSG00000134200(TSHB),ENSG00000137841(PLCB2),ENSG00000135346(CGA),ENSG00000018625(ATP1A2),	ENSG00000134200(TSHB),	ENSG00000140279(DUOX2),ENSG00000137841(PLCB2),ENSG00000135346(CGA),ENSG00000018625(ATP1A2),	1.00705	0.758671	1
hsa00030	Pentose phosphate pathway	2	2	0	615	30	9290	ENSG00000235376(RPEL1),ENSG00000229937(PRPS1L1),	ENSG00000235376(RPEL1),ENSG00000229937(PRPS1L1),	-	1.00705	0.640829	1
hsa00970	Aminoacyl-tRNA biosynthesis	1	0	1	615	44	9290	ENSG00000104835(SARS2),	-	ENSG00000104835(SARS2),	0.343311	1	1
hsa04215	Apoptosis - multiple species	1	0	1	615	32	9290	ENSG00000108387(SEPTIN4),	-	ENSG00000108387(SEPTIN4),	0.472053	1	1
hsa00604	Glycosphingolipid biosynthesis - ganglio series	1	0	1	615	15	9290	ENSG00000111728(ST8SIA1),	-	ENSG00000111728(ST8SIA1),	1.00705	1	1
hsa00130	Ubiquinone and other terpenoid-quinone biosynthesis	1	0	1	615	11	9290	ENSG00000158104(HPD),	-	ENSG00000158104(HPD),	1.37324	1	1
hsa00515	Mannose type O-glycan biosynthesis	1	0	1	615	23	9290	ENSG00000165905(LARGE2),	-	ENSG00000165905(LARGE2),	0.656769	1	1
hsa00513	Various types of N-glycan biosynthesis	1	1	0	615	39	9290	ENSG00000124302(CHST8),	ENSG00000124302(CHST8),	-	0.387325	1	1
hsa04136	Autophagy - other	1	0	1	615	32	9290	ENSG00000181652(ATG9B),	-	ENSG00000181652(ATG9B),	0.472053	1	1
hsa03440	Homologous recombination	1	1	0	615	41	9290	ENSG00000139351(SYCP3),	ENSG00000139351(SYCP3),	-	0.368431	1	1
hsa00400	Phenylalanine, tyrosine and tryptophan biosynthesis	1	0	1	615	6	9290	ENSG00000104951(IL4I1),	-	ENSG00000104951(IL4I1),	2.51762	1	1
hsa00511	Other glycan degradation	1	0	1	615	18	9290	ENSG00000204099(NEU4),	-	ENSG00000204099(NEU4),	0.839205	1	1
hsa03015	mRNA surveillance pathway	1	1	0	615	98	9290	ENSG00000174740(PABPC5),	ENSG00000174740(PABPC5),	-	0.15414	1	1
hsa03420	Nucleotide excision repair	1	1	0	615	47	9290	ENSG00000270181(BIVM-ERCC5),	ENSG00000270181(BIVM-ERCC5),	-	0.321398	1	1
hsa04977	Vitamin digestion and absorption	1	0	1	615	24	9290	ENSG00000135917(SLC19A3),	-	ENSG00000135917(SLC19A3),	0.629404	1	1
hsa03010	Ribosome	1	1	0	615	156	9290	ENSG00000185414(MRPL30),	ENSG00000185414(MRPL30),	-	0.0968314	1	1
hsa00520	Amino sugar and nucleotide sugar metabolism	1	1	0	615	48	9290	ENSG00000159399(HK2),	ENSG00000159399(HK2),	-	0.314702	1	1
hsa04623	Cytosolic DNA-sensing pathway	1	0	1	615	63	9290	ENSG00000129465(RIPK3),	-	ENSG00000129465(RIPK3),	0.239773	1	1
hsa03410	Base excision repair	1	0	1	615	33	9290	ENSG00000189403(HMGB1),	-	ENSG00000189403(HMGB1),	0.457748	1	1
hsa00524	Neomycin, kanamycin and gentamicin biosynthesis	1	1	0	615	5	9290	ENSG00000159399(HK2),	ENSG00000159399(HK2),	-	3.02114	1	1
hsa00565	Ether lipid metabolism	1	0	1	615	49	9290	ENSG00000164303(ENPP6),	-	ENSG00000164303(ENPP6),	0.308279	1	1
hsa04710	Circadian rhythm	1	1	0	615	31	9290	ENSG00000123095(BHLHE41),	ENSG00000123095(BHLHE41),	-	0.48728	1	1
hsa04614	Renin-angiotensin system	1	1	0	615	23	9290	ENSG00000196549(MME),	ENSG00000196549(MME),	-	0.656769	1	1
hsa00280	Valine, leucine and isoleucine degradation	1	0	1	615	48	9290	ENSG00000104951(IL4I1),	-	ENSG00000104951(IL4I1),	0.314702	1	1
hsa00531	Glycosaminoglycan degradation	1	0	1	615	19	9290	ENSG00000173083(HPSE),	-	ENSG00000173083(HPSE),	0.795036	1	1
hsa00532	Glycosaminoglycan biosynthesis - chondroitin sulfate / dermatan sulfate	1	1	0	615	20	9290	ENSG00000171310(CHST11),	ENSG00000171310(CHST11),	-	0.755285	1	1
hsa04141	Protein processing in endoplasmic reticulum	1	1	0	615	171	9290	ENSG00000126803(HSPA2),	ENSG00000126803(HSPA2),	-	0.0883374	1	1
hsa00120	Primary bile acid biosynthesis	1	0	1	615	17	9290	ENSG00000138135(CH25H),	-	ENSG00000138135(CH25H),	0.88857	1	1
hsa00603	Glycosphingolipid biosynthesis - globo and isoglobo series	1	0	1	615	15	9290	ENSG00000111728(ST8SIA1),	-	ENSG00000111728(ST8SIA1),	1.00705	1	1
hsa00471	D-Glutamine and D-glutamate metabolism	1	1	0	615	5	9290	ENSG00000135423(GLS2),	ENSG00000135423(GLS2),	-	3.02114	1	1
hsa04622	RIG-I-like receptor signaling pathway	1	1	0	615	70	9290	ENSG00000169429(CXCL8),	ENSG00000169429(CXCL8),	-	0.215796	1	1
hsa00450	Selenocompound metabolism	1	0	1	615	17	9290	ENSG00000286112(AL441992.2),	-	ENSG00000286112(AL441992.2),	0.88857	1	1
hsa03050	Proteasome	1	0	1	615	46	9290	ENSG00000240065(PSMB9),	-	ENSG00000240065(PSMB9),	0.328385	1	1
hsa03020	RNA polymerase	1	0	1	615	31	9290	ENSG00000181222(POLR2A),	-	ENSG00000181222(POLR2A),	0.48728	1	1
hsa03008	Ribosome biogenesis in eukaryotes	1	0	1	615	102	9290	ENSG00000178718(RPP25),	-	ENSG00000178718(RPP25),	0.148095	1	1
hsa00290	Valine, leucine and isoleucine biosynthesis	1	0	1	615	4	9290	ENSG00000135094(SDS),	-	ENSG00000135094(SDS),	3.77642	1	1
hsa04210	Apoptosis	9	5	4	615	136	9290	ENSG00000026103(FAS),ENSG00000116717(GADD45A),ENSG00000121858(TNFSF10),ENSG00000172543(CTSW),ENSG00000100368(CSF2RB),ENSG00000145675(PIK3R1),ENSG00000152086(TUBA3E),ENSG00000177606(JUN),ENSG00000108387(SEPTIN4),	ENSG00000026103(FAS),ENSG00000116717(GADD45A),ENSG00000172543(CTSW),ENSG00000100368(CSF2RB),ENSG00000145675(PIK3R1),	ENSG00000121858(TNFSF10),ENSG00000152086(TUBA3E),ENSG00000177606(JUN),ENSG00000108387(SEPTIN4),	0.999641	1	1
hsa05212	Pancreatic cancer	5	5	0	615	76	9290	ENSG00000110092(CCND1),ENSG00000163235(TGFA),ENSG00000116717(GADD45A),ENSG00000138798(EGF),ENSG00000145675(PIK3R1),	ENSG00000110092(CCND1),ENSG00000163235(TGFA),ENSG00000116717(GADD45A),ENSG00000138798(EGF),ENSG00000145675(PIK3R1),	-	0.993795	1	1
hsa04658	Th1 and Th2 cell differentiation	6	1	5	615	92	9290	ENSG00000081985(IL12RB2),ENSG00000169194(IL13),ENSG00000131196(NFATC1),ENSG00000223865(HLA-DPB1),ENSG00000177606(JUN),ENSG00000242574(HLA-DMB),	ENSG00000081985(IL12RB2),	ENSG00000169194(IL13),ENSG00000131196(NFATC1),ENSG00000223865(HLA-DPB1),ENSG00000177606(JUN),ENSG00000242574(HLA-DMB),	0.985154	1	1
hsa05100	Bacterial invasion of epithelial cells	5	2	3	615	77	9290	ENSG00000183230(CTNNA3),ENSG00000106526(ACTR3C),ENSG00000039068(CDH1),ENSG00000182533(CAV3),ENSG00000145675(PIK3R1),	ENSG00000182533(CAV3),ENSG00000145675(PIK3R1),	ENSG00000183230(CTNNA3),ENSG00000106526(ACTR3C),ENSG00000039068(CDH1),	0.980889	1	1
hsa00052	Galactose metabolism	2	1	1	615	31	9290	ENSG00000159399(HK2),ENSG00000198074(AKR1B10),	ENSG00000159399(HK2),	ENSG00000198074(AKR1B10),	0.974561	1	1
hsa04612	Antigen processing and presentation	5	1	4	615	78	9290	ENSG00000204642(HLA-F),ENSG00000126803(HSPA2),ENSG00000223865(HLA-DPB1),ENSG00000242574(HLA-DMB),ENSG00000205809(KLRC2),	ENSG00000126803(HSPA2),	ENSG00000204642(HLA-F),ENSG00000223865(HLA-DPB1),ENSG00000242574(HLA-DMB),ENSG00000205809(KLRC2),	0.968314	1	1
hsa05164	Influenza A	11	6	5	615	172	9290	ENSG00000136869(TLR4),ENSG00000026103(FAS),ENSG00000162711(NLRP3),ENSG00000115008(IL1A),ENSG00000121858(TNFSF10),ENSG00000169429(CXCL8),ENSG00000223865(HLA-DPB1),ENSG00000145675(PIK3R1),ENSG00000184557(SOCS3),ENSG00000242574(HLA-DMB),ENSG00000010438(PRSS3),	ENSG00000136869(TLR4),ENSG00000026103(FAS),ENSG00000162711(NLRP3),ENSG00000115008(IL1A),ENSG00000169429(CXCL8),ENSG00000145675(PIK3R1),	ENSG00000121858(TNFSF10),ENSG00000223865(HLA-DPB1),ENSG00000184557(SOCS3),ENSG00000242574(HLA-DMB),ENSG00000010438(PRSS3),	0.966062	1	1
hsa00620	Pyruvate metabolism	3	0	3	615	47	9290	ENSG00000248144(ADH1C),ENSG00000187758(ADH1A),ENSG00000196616(ADH1B),	-	ENSG00000248144(ADH1C),ENSG00000187758(ADH1A),ENSG00000196616(ADH1B),	0.964193	1	1
hsa04144	Endocytosis	16	8	8	615	252	9290	ENSG00000106526(ACTR3C),ENSG00000204642(HLA-F),ENSG00000068078(FGFR3),ENSG00000126803(HSPA2),ENSG00000249884(RNF103-CHMP3),ENSG00000110195(FOLR1),ENSG00000122574(WIPF3),ENSG00000168374(ARF4),ENSG00000135679(MDM2),ENSG00000107242(PIP5K1B),ENSG00000110203(FOLR3),ENSG00000146005(PSD2),ENSG00000182533(CAV3),ENSG00000140600(SH3GL3),ENSG00000168280(KIF5C),ENSG00000066468(FGFR2),	ENSG00000126803(HSPA2),ENSG00000249884(RNF103-CHMP3),ENSG00000122574(WIPF3),ENSG00000135679(MDM2),ENSG00000107242(PIP5K1B),ENSG00000110203(FOLR3),ENSG00000182533(CAV3),ENSG00000168280(KIF5C),	ENSG00000106526(ACTR3C),ENSG00000204642(HLA-F),ENSG00000068078(FGFR3),ENSG00000110195(FOLR1),ENSG00000168374(ARF4),ENSG00000146005(PSD2),ENSG00000140600(SH3GL3),ENSG00000066468(FGFR2),	0.959091	1	1
hsa04380	Osteoclast differentiation	8	5	3	615	127	9290	ENSG00000115008(IL1A),ENSG00000175592(FOSL1),ENSG00000125740(FOSB),ENSG00000131196(NFATC1),ENSG00000095970(TREM2),ENSG00000145675(PIK3R1),ENSG00000184557(SOCS3),ENSG00000177606(JUN),	ENSG00000115008(IL1A),ENSG00000175592(FOSL1),ENSG00000125740(FOSB),ENSG00000095970(TREM2),ENSG00000145675(PIK3R1),	ENSG00000131196(NFATC1),ENSG00000184557(SOCS3),ENSG00000177606(JUN),	0.95154	1	1
hsa00983	Drug metabolism - other enzymes	5	3	2	615	80	9290	ENSG00000171848(RRM2),ENSG00000158125(XDH),ENSG00000156006(NAT2),ENSG00000255974(CYP2A6),ENSG00000100024(UPB1),	ENSG00000158125(XDH),ENSG00000156006(NAT2),ENSG00000255974(CYP2A6),	ENSG00000171848(RRM2),ENSG00000100024(UPB1),	0.944106	1	1
hsa05145	Toxoplasmosis	7	4	3	615	112	9290	ENSG00000136869(TLR4),ENSG00000126803(HSPA2),ENSG00000058085(LAMC2),ENSG00000007171(NOS2),ENSG00000223865(HLA-DPB1),ENSG00000242574(HLA-DMB),ENSG00000196878(LAMB3),	ENSG00000136869(TLR4),ENSG00000126803(HSPA2),ENSG00000058085(LAMC2),ENSG00000196878(LAMB3),	ENSG00000007171(NOS2),ENSG00000223865(HLA-DPB1),ENSG00000242574(HLA-DMB),	0.944106	1	1
hsa05016	Huntington disease	19	6	13	615	306	9290	ENSG00000176884(GRIN1),ENSG00000183914(DNAH2),ENSG00000137841(PLCB2),ENSG00000185633(NDUFA4L2),ENSG00000181222(POLR2A),ENSG00000122735(DNAI1),ENSG00000187581(COX8C),ENSG00000119661(DNAL1),ENSG00000174844(DNAH12),ENSG00000173805(HAP1),ENSG00000105877(DNAH11),ENSG00000101162(TUBB1),ENSG00000125356(NDUFA1),ENSG00000152086(TUBA3E),ENSG00000155511(GRIA1),ENSG00000168280(KIF5C),ENSG00000115944(COX7A2L)…	ENSG00000176884(GRIN1),ENSG00000174844(DNAH12),ENSG00000173805(HAP1),ENSG00000168280(KIF5C),ENSG00000177807(KCNJ10),ENSG00000198899(MT-ATP6),	ENSG00000183914(DNAH2),ENSG00000137841(PLCB2),ENSG00000185633(NDUFA4L2),ENSG00000181222(POLR2A),ENSG00000122735(DNAI1),ENSG00000187581(COX8C),ENSG00000119661(DNAL1),ENSG00000105877(DNAH11),ENSG00000101162(TUBB1),ENSG00000125356(NDUFA1),ENSG00000152086(TUBA3E),ENSG00000155511(GRIA1),ENSG00000115944(COX7A2L),	0.937935	1	1
hsa04621	NOD-like receptor signaling pathway	11	5	6	615	180	9290	ENSG00000136869(TLR4),ENSG00000163739(CXCL1),ENSG00000162711(NLRP3),ENSG00000137841(PLCB2),ENSG00000162654(GBP4),ENSG00000187796(CARD9),ENSG00000129465(RIPK3),ENSG00000169429(CXCL8),ENSG00000163734(CXCL3),ENSG00000177606(JUN),ENSG00000204397(CARD16),	ENSG00000136869(TLR4),ENSG00000163739(CXCL1),ENSG00000162711(NLRP3),ENSG00000169429(CXCL8),ENSG00000163734(CXCL3),	ENSG00000137841(PLCB2),ENSG00000162654(GBP4),ENSG00000187796(CARD9),ENSG00000129465(RIPK3),ENSG00000177606(JUN),ENSG00000204397(CARD16),	0.923126	1	1
hsa05131	Shigellosis	15	8	7	615	246	9290	ENSG00000136869(TLR4),ENSG00000106526(ACTR3C),ENSG00000162711(NLRP3),ENSG00000187554(TLR5),ENSG00000135679(MDM2),ENSG00000159399(HK2),ENSG00000137841(PLCB2),ENSG00000286522(H3C2),ENSG00000204060(FOXO6),ENSG00000287080(H3C3),ENSG00000169429(CXCL8),ENSG00000145675(PIK3R1),ENSG00000177606(JUN),ENSG00000273983(H3C8),ENSG00000203852(H3C15),	ENSG00000136869(TLR4),ENSG00000162711(NLRP3),ENSG00000135679(MDM2),ENSG00000159399(HK2),ENSG00000169429(CXCL8),ENSG00000145675(PIK3R1),ENSG00000273983(H3C8),ENSG00000203852(H3C15),	ENSG00000106526(ACTR3C),ENSG00000187554(TLR5),ENSG00000137841(PLCB2),ENSG00000286522(H3C2),ENSG00000204060(FOXO6),ENSG00000287080(H3C3),ENSG00000177606(JUN),	0.921079	1	1
hsa04146	Peroxisome	5	3	2	615	82	9290	ENSG00000114757(PEX5L),ENSG00000068366(ACSL4),ENSG00000007171(NOS2),ENSG00000158125(XDH),ENSG00000164751(PEX2),	ENSG00000114757(PEX5L),ENSG00000068366(ACSL4),ENSG00000158125(XDH),	ENSG00000007171(NOS2),ENSG00000164751(PEX2),	0.921079	1	1
hsa00051	Fructose and mannose metabolism	2	1	1	615	33	9290	ENSG00000159399(HK2),ENSG00000198074(AKR1B10),	ENSG00000159399(HK2),	ENSG00000198074(AKR1B10),	0.915496	1	1
hsa05171	Coronavirus disease - COVID-19	14	9	5	615	232	9290	ENSG00000136869(TLR4),ENSG00000110799(VWF),ENSG00000162711(NLRP3),ENSG00000149968(MMP3),ENSG00000224389(C4B),ENSG00000196611(MMP1),ENSG00000171860(C3AR1),ENSG00000113070(HBEGF),ENSG00000169429(CXCL8),ENSG00000145675(PIK3R1),ENSG00000243649(CFB),ENSG00000244731(C4A),ENSG00000177606(JUN),ENSG00000166278(C2),	ENSG00000136869(TLR4),ENSG00000110799(VWF),ENSG00000162711(NLRP3),ENSG00000149968(MMP3),ENSG00000196611(MMP1),ENSG00000171860(C3AR1),ENSG00000113070(HBEGF),ENSG00000169429(CXCL8),ENSG00000145675(PIK3R1),	ENSG00000224389(C4B),ENSG00000243649(CFB),ENSG00000244731(C4A),ENSG00000177606(JUN),ENSG00000166278(C2),	0.91155	1	1
hsa05132	Salmonella infection	15	8	7	615	249	9290	ENSG00000136869(TLR4),ENSG00000106526(ACTR3C),ENSG00000081237(PTPRC),ENSG00000158560(DYNC1I1),ENSG00000162711(NLRP3),ENSG00000187554(TLR5),ENSG00000055163(CYFIP2),ENSG00000121858(TNFSF10),ENSG00000128567(PODXL),ENSG00000101162(TUBB1),ENSG00000129465(RIPK3),ENSG00000169429(CXCL8),ENSG00000152086(TUBA3E),ENSG00000168280(KIF5C),ENSG00000177606(JUN),	ENSG00000136869(TLR4),ENSG00000081237(PTPRC),ENSG00000158560(DYNC1I1),ENSG00000162711(NLRP3),ENSG00000055163(CYFIP2),ENSG00000128567(PODXL),ENSG00000169429(CXCL8),ENSG00000168280(KIF5C),	ENSG00000106526(ACTR3C),ENSG00000187554(TLR5),ENSG00000121858(TNFSF10),ENSG00000101162(TUBB1),ENSG00000129465(RIPK3),ENSG00000152086(TUBA3E),ENSG00000177606(JUN),	0.909981	1	1
hsa05110	Vibrio cholerae infection	3	3	0	615	50	9290	ENSG00000053918(KCNQ1),ENSG00000147614(ATP6V0D2),ENSG00000143882(ATP6V1C2),	ENSG00000053918(KCNQ1),ENSG00000147614(ATP6V0D2),ENSG00000143882(ATP6V1C2),	-	0.906341	1	1
hsa05225	Hepatocellular carcinoma	10	8	2	615	167	9290	ENSG00000110092(CCND1),ENSG00000163235(TGFA),ENSG00000070018(LRP6),ENSG00000116717(GADD45A),ENSG00000111186(WNT5B),ENSG00000205683(DPF3),ENSG00000180138(CSNK1A1L),ENSG00000145675(PIK3R1),ENSG00000167244(IGF2),ENSG00000075290(WNT8B),	ENSG00000110092(CCND1),ENSG00000163235(TGFA),ENSG00000070018(LRP6),ENSG00000116717(GADD45A),ENSG00000111186(WNT5B),ENSG00000205683(DPF3),ENSG00000180138(CSNK1A1L),ENSG00000145675(PIK3R1),	ENSG00000167244(IGF2),ENSG00000075290(WNT8B),	0.904532	1	1
hsa00040	Pentose and glucuronate interconversions	2	1	1	615	34	9290	ENSG00000235376(RPEL1),ENSG00000198074(AKR1B10),	ENSG00000235376(RPEL1),	ENSG00000198074(AKR1B10),	0.88857	1	1
hsa05168	Herpes simplex virus 1 infection	29	13	16	615	498	9290	ENSG00000204642(HLA-F),ENSG00000137709(POU2F3),ENSG00000197162(ZNF785),ENSG00000197134(ZNF257),ENSG00000256771(ZNF253),ENSG00000026103(FAS),ENSG00000189180(ZNF33A),ENSG00000170100(ZNF778),ENSG00000197385(ZNF860),ENSG00000196693(ZNF33B),ENSG00000178150(ZNF114),ENSG00000167528(ZNF641),ENSG00000237440(ZNF737),ENSG00000188785(ZNF548),ENSG00000187187(ZNF546),ENSG00000187796(CARD9),ENSG00000187607(ZNF2…	ENSG00000197134(ZNF257),ENSG00000026103(FAS),ENSG00000189180(ZNF33A),ENSG00000170100(ZNF778),ENSG00000197385(ZNF860),ENSG00000178150(ZNF114),ENSG00000167528(ZNF641),ENSG00000237440(ZNF737),ENSG00000187187(ZNF546),ENSG00000145675(PIK3R1),ENSG00000018869(ZNF582),ENSG00000168661(ZNF30),ENSG00000178187(ZNF454),	ENSG00000204642(HLA-F),ENSG00000137709(POU2F3),ENSG00000197162(ZNF785),ENSG00000256771(ZNF253),ENSG00000196693(ZNF33B),ENSG00000188785(ZNF548),ENSG00000187796(CARD9),ENSG00000187607(ZNF286A),ENSG00000223865(HLA-DPB1),ENSG00000173875(ZNF791),ENSG00000234284(ZNF879),ENSG00000157429(ZNF19),ENSG00000181135(ZNF707),ENSG00000147117(ZNF157),ENSG00000184557(SOCS3),ENSG00000242574(HLA-DMB),	0.879649	1	1
hsa04150	mTOR signaling pathway	9	5	4	615	155	9290	ENSG00000134248(LAMTOR5),ENSG00000130766(SESN2),ENSG00000168209(DDIT4),ENSG00000070018(LRP6),ENSG00000111186(WNT5B),ENSG00000145675(PIK3R1),ENSG00000143882(ATP6V1C2),ENSG00000075290(WNT8B),ENSG00000155792(DEPTOR),	ENSG00000130766(SESN2),ENSG00000070018(LRP6),ENSG00000111186(WNT5B),ENSG00000145675(PIK3R1),ENSG00000143882(ATP6V1C2),	ENSG00000134248(LAMTOR5),ENSG00000168209(DDIT4),ENSG00000075290(WNT8B),ENSG00000155792(DEPTOR),	0.877105	1	1
hsa04919	Thyroid hormone signaling pathway	7	3	4	615	121	9290	ENSG00000110092(CCND1),ENSG00000135679(MDM2),ENSG00000137841(PLCB2),ENSG00000144893(MED12L),ENSG00000018625(ATP1A2),ENSG00000145675(PIK3R1),ENSG00000164758(MED30),	ENSG00000110092(CCND1),ENSG00000135679(MDM2),ENSG00000145675(PIK3R1),	ENSG00000137841(PLCB2),ENSG00000144893(MED12L),ENSG00000018625(ATP1A2),ENSG00000164758(MED30),	0.873883	1	1
hsa04660	T cell receptor signaling pathway	6	3	3	615	104	9290	ENSG00000081237(PTPRC),ENSG00000113263(ITK),ENSG00000131196(NFATC1),ENSG00000137843(PAK6),ENSG00000145675(PIK3R1),ENSG00000177606(JUN),	ENSG00000081237(PTPRC),ENSG00000137843(PAK6),ENSG00000145675(PIK3R1),	ENSG00000113263(ITK),ENSG00000131196(NFATC1),ENSG00000177606(JUN),	0.871482	1	1
hsa05162	Measles	8	7	1	615	139	9290	ENSG00000136869(TLR4),ENSG00000110092(CCND1),ENSG00000126803(HSPA2),ENSG00000026103(FAS),ENSG00000115008(IL1A),ENSG00000118971(CCND2),ENSG00000145675(PIK3R1),ENSG00000177606(JUN),	ENSG00000136869(TLR4),ENSG00000110092(CCND1),ENSG00000126803(HSPA2),ENSG00000026103(FAS),ENSG00000115008(IL1A),ENSG00000118971(CCND2),ENSG00000145675(PIK3R1),	ENSG00000177606(JUN),	0.869392	1	1
hsa04928	Parathyroid hormone synthesis, secretion and action	6	4	2	615	106	9290	ENSG00000070018(LRP6),ENSG00000137841(PLCB2),ENSG00000113070(HBEGF),ENSG00000198569(SLC34A3),ENSG00000105650(PDE4C),ENSG00000111012(CYP27B1),	ENSG00000070018(LRP6),ENSG00000113070(HBEGF),ENSG00000105650(PDE4C),ENSG00000111012(CYP27B1),	ENSG00000137841(PLCB2),ENSG00000198569(SLC34A3),	0.855039	1	1
hsa04611	Platelet activation	7	3	4	615	124	9290	ENSG00000152402(GUCY1A2),ENSG00000110799(VWF),ENSG00000068831(RASGRP2),ENSG00000137841(PLCB2),ENSG00000127533(F2RL3),ENSG00000145675(PIK3R1),ENSG00000276045(ORAI1),	ENSG00000110799(VWF),ENSG00000145675(PIK3R1),ENSG00000276045(ORAI1),	ENSG00000152402(GUCY1A2),ENSG00000068831(RASGRP2),ENSG00000137841(PLCB2),ENSG00000127533(F2RL3),	0.852741	1	1
hsa04520	Adherens junction	4	2	2	615	71	9290	ENSG00000183230(CTNNA3),ENSG00000127329(PTPRB),ENSG00000039068(CDH1),ENSG00000143217(NECTIN4),	ENSG00000127329(PTPRB),ENSG00000143217(NECTIN4),	ENSG00000183230(CTNNA3),ENSG00000039068(CDH1),	0.851025	1	1
hsa05012	Parkinson disease	14	3	11	615	249	9290	ENSG00000165646(SLC18A2),ENSG00000169885(CALML6),ENSG00000185633(NDUFA4L2),ENSG00000187581(COX8C),ENSG00000069535(MAOB),ENSG00000129007(CALML4),ENSG00000128271(ADORA2A),ENSG00000101162(TUBB1),ENSG00000125356(NDUFA1),ENSG00000152086(TUBA3E),ENSG00000058404(CAMK2B),ENSG00000168280(KIF5C),ENSG00000115944(COX7A2L),ENSG00000198899(MT-ATP6),	ENSG00000165646(SLC18A2),ENSG00000168280(KIF5C),ENSG00000198899(MT-ATP6),	ENSG00000169885(CALML6),ENSG00000185633(NDUFA4L2),ENSG00000187581(COX8C),ENSG00000069535(MAOB),ENSG00000129007(CALML4),ENSG00000128271(ADORA2A),ENSG00000101162(TUBB1),ENSG00000125356(NDUFA1),ENSG00000152086(TUBA3E),ENSG00000058404(CAMK2B),ENSG00000115944(COX7A2L),	0.849316	1	1
hsa04976	Bile secretion	5	3	2	615	90	9290	ENSG00000018625(ATP1A2),ENSG00000144959(NCEH1),ENSG00000175003(SLC22A1),ENSG00000023839(ABCC2),ENSG00000186198(SLC51B),	ENSG00000144959(NCEH1),ENSG00000175003(SLC22A1),ENSG00000023839(ABCC2),	ENSG00000018625(ATP1A2),ENSG00000186198(SLC51B),	0.839205	1	1
hsa00500	Starch and sucrose metabolism	2	1	1	615	36	9290	ENSG00000159399(HK2),ENSG00000174876(AMY1B),	ENSG00000159399(HK2),	ENSG00000174876(AMY1B),	0.839205	1	1
hsa04931	Insulin resistance	6	3	3	615	108	9290	ENSG00000009950(MLXIPL),ENSG00000155846(PPARGC1B),ENSG00000113396(SLC27A6),ENSG00000181856(SLC2A4),ENSG00000145675(PIK3R1),ENSG00000184557(SOCS3),	ENSG00000155846(PPARGC1B),ENSG00000113396(SLC27A6),ENSG00000145675(PIK3R1),	ENSG00000009950(MLXIPL),ENSG00000181856(SLC2A4),ENSG00000184557(SOCS3),	0.839205	1	1
hsa05014	Amyotrophic lateral sclerosis	20	7	13	615	364	9290	ENSG00000176884(GRIN1),ENSG00000183914(DNAH2),ENSG00000185633(NDUFA4L2),ENSG00000122735(DNAI1),ENSG00000093000(NUP50),ENSG00000187581(COX8C),ENSG00000155961(RAB39B),ENSG00000119661(DNAL1),ENSG00000174844(DNAH12),ENSG00000173805(HAP1),ENSG00000105877(DNAH11),ENSG00000007171(NOS2),ENSG00000101162(TUBB1),ENSG00000139675(HNRNPA1L2),ENSG00000125356(NDUFA1),ENSG00000152086(TUBA3E),ENSG00000155511(GRIA1…	ENSG00000176884(GRIN1),ENSG00000093000(NUP50),ENSG00000155961(RAB39B),ENSG00000174844(DNAH12),ENSG00000173805(HAP1),ENSG00000168280(KIF5C),ENSG00000198899(MT-ATP6),	ENSG00000183914(DNAH2),ENSG00000185633(NDUFA4L2),ENSG00000122735(DNAI1),ENSG00000187581(COX8C),ENSG00000119661(DNAL1),ENSG00000105877(DNAH11),ENSG00000007171(NOS2),ENSG00000101162(TUBB1),ENSG00000139675(HNRNPA1L2),ENSG00000125356(NDUFA1),ENSG00000152086(TUBA3E),ENSG00000155511(GRIA1),ENSG00000115944(COX7A2L),	0.829983	1	1
hsa05020	Prion disease	15	7	8	615	273	9290	ENSG00000176884(GRIN1),ENSG00000126803(HSPA2),ENSG00000171867(PRNP),ENSG00000115008(IL1A),ENSG00000185633(NDUFA4L2),ENSG00000187581(COX8C),ENSG00000182533(CAV3),ENSG00000101162(TUBB1),ENSG00000125356(NDUFA1),ENSG00000196218(RYR1),ENSG00000145675(PIK3R1),ENSG00000152086(TUBA3E),ENSG00000168280(KIF5C),ENSG00000115944(COX7A2L),ENSG00000198899(MT-ATP6),	ENSG00000176884(GRIN1),ENSG00000126803(HSPA2),ENSG00000115008(IL1A),ENSG00000182533(CAV3),ENSG00000145675(PIK3R1),ENSG00000168280(KIF5C),ENSG00000198899(MT-ATP6),	ENSG00000171867(PRNP),ENSG00000185633(NDUFA4L2),ENSG00000187581(COX8C),ENSG00000101162(TUBB1),ENSG00000125356(NDUFA1),ENSG00000196218(RYR1),ENSG00000152086(TUBA3E),ENSG00000115944(COX7A2L),	0.829983	1	1
hsa01524	Platinum drug resistance	4	4	0	615	73	9290	ENSG00000026103(FAS),ENSG00000135679(MDM2),ENSG00000145675(PIK3R1),ENSG00000023839(ABCC2),	ENSG00000026103(FAS),ENSG00000135679(MDM2),ENSG00000145675(PIK3R1),ENSG00000023839(ABCC2),	-	0.827709	1	1
hsa00562	Inositol phosphate metabolism	4	3	1	615	73	9290	ENSG00000107242(PIP5K1B),ENSG00000137841(PLCB2),ENSG00000149527(PLCH2),ENSG00000109452(INPP4B),	ENSG00000107242(PIP5K1B),ENSG00000149527(PLCH2),ENSG00000109452(INPP4B),	ENSG00000137841(PLCB2),	0.827709	1	1
hsa05166	Human T-cell leukemia virus 1 infection	12	5	7	615	219	9290	ENSG00000204642(HLA-F),ENSG00000110092(CCND1),ENSG00000115590(IL1R2),ENSG00000175592(FOSL1),ENSG00000122877(EGR2),ENSG00000123080(CDKN2C),ENSG00000131196(NFATC1),ENSG00000118971(CCND2),ENSG00000223865(HLA-DPB1),ENSG00000145675(PIK3R1),ENSG00000177606(JUN),ENSG00000242574(HLA-DMB),	ENSG00000110092(CCND1),ENSG00000175592(FOSL1),ENSG00000122877(EGR2),ENSG00000118971(CCND2),ENSG00000145675(PIK3R1),	ENSG00000204642(HLA-F),ENSG00000115590(IL1R2),ENSG00000123080(CDKN2C),ENSG00000131196(NFATC1),ENSG00000223865(HLA-DPB1),ENSG00000177606(JUN),ENSG00000242574(HLA-DMB),	0.827709	1	1
hsa05169	Epstein-Barr virus infection	11	7	4	615	202	9290	ENSG00000204642(HLA-F),ENSG00000110092(CCND1),ENSG00000026103(FAS),ENSG00000135679(MDM2),ENSG00000116717(GADD45A),ENSG00000188833(ENTPD8),ENSG00000118971(CCND2),ENSG00000223865(HLA-DPB1),ENSG00000145675(PIK3R1),ENSG00000177606(JUN),ENSG00000242574(HLA-DMB),	ENSG00000110092(CCND1),ENSG00000026103(FAS),ENSG00000135679(MDM2),ENSG00000116717(GADD45A),ENSG00000188833(ENTPD8),ENSG00000118971(CCND2),ENSG00000145675(PIK3R1),	ENSG00000204642(HLA-F),ENSG00000223865(HLA-DPB1),ENSG00000177606(JUN),ENSG00000242574(HLA-DMB),	0.822587	1	1
hsa05415	Diabetic cardiomyopathy	11	4	7	615	203	9290	ENSG00000137841(PLCB2),ENSG00000185633(NDUFA4L2),ENSG00000187581(COX8C),ENSG00000181856(SLC2A4),ENSG00000125356(NDUFA1),ENSG00000145675(PIK3R1),ENSG00000058404(CAMK2B),ENSG00000115944(COX7A2L),ENSG00000204305(AGER),ENSG00000004799(PDK4),ENSG00000198899(MT-ATP6),	ENSG00000145675(PIK3R1),ENSG00000204305(AGER),ENSG00000004799(PDK4),ENSG00000198899(MT-ATP6),	ENSG00000137841(PLCB2),ENSG00000185633(NDUFA4L2),ENSG00000187581(COX8C),ENSG00000181856(SLC2A4),ENSG00000125356(NDUFA1),ENSG00000058404(CAMK2B),ENSG00000115944(COX7A2L),	0.818535	1	1
hsa05143	African trypanosomiasis	2	1	1	615	37	9290	ENSG00000026103(FAS),ENSG00000137841(PLCB2),	ENSG00000026103(FAS),	ENSG00000137841(PLCB2),	0.816524	1	1
hsa04650	Natural killer cell mediated cytotoxicity	7	3	4	615	131	9290	ENSG00000026103(FAS),ENSG00000121858(TNFSF10),ENSG00000131196(NFATC1),ENSG00000145675(PIK3R1),ENSG00000108622(ICAM2),ENSG00000164520(RAET1E),ENSG00000205809(KLRC2),	ENSG00000026103(FAS),ENSG00000145675(PIK3R1),ENSG00000108622(ICAM2),	ENSG00000121858(TNFSF10),ENSG00000131196(NFATC1),ENSG00000164520(RAET1E),ENSG00000205809(KLRC2),	0.807174	1	1
hsa05220	Chronic myeloid leukemia	4	4	0	615	76	9290	ENSG00000110092(CCND1),ENSG00000135679(MDM2),ENSG00000116717(GADD45A),ENSG00000145675(PIK3R1),	ENSG00000110092(CCND1),ENSG00000135679(MDM2),ENSG00000116717(GADD45A),ENSG00000145675(PIK3R1),	-	0.795036	1	1
hsa01212	Fatty acid metabolism	3	2	1	615	57	9290	ENSG00000068366(ACSL4),ENSG00000103740(ACSBG1),ENSG00000130377(ACSBG2),	ENSG00000068366(ACSL4),ENSG00000103740(ACSBG1),	ENSG00000130377(ACSBG2),	0.795036	1	1
hsa05340	Primary immunodeficiency	2	2	0	615	38	9290	ENSG00000081237(PTPRC),ENSG00000276045(ORAI1),	ENSG00000081237(PTPRC),ENSG00000276045(ORAI1),	-	0.795036	1	1
hsa00190	Oxidative phosphorylation	7	3	4	615	133	9290	ENSG00000185633(NDUFA4L2),ENSG00000187581(COX8C),ENSG00000147614(ATP6V0D2),ENSG00000125356(NDUFA1),ENSG00000115944(COX7A2L),ENSG00000143882(ATP6V1C2),ENSG00000198899(MT-ATP6),	ENSG00000147614(ATP6V0D2),ENSG00000143882(ATP6V1C2),ENSG00000198899(MT-ATP6),	ENSG00000185633(NDUFA4L2),ENSG00000187581(COX8C),ENSG00000125356(NDUFA1),ENSG00000115944(COX7A2L),	0.795036	1	1
hsa04666	Fc gamma R-mediated phagocytosis	5	4	1	615	97	9290	ENSG00000106526(ACTR3C),ENSG00000081237(PTPRC),ENSG00000006747(SCIN),ENSG00000107242(PIP5K1B),ENSG00000145675(PIK3R1),	ENSG00000081237(PTPRC),ENSG00000006747(SCIN),ENSG00000107242(PIP5K1B),ENSG00000145675(PIK3R1),	ENSG00000106526(ACTR3C),	0.778644	1	1
hsa04910	Insulin signaling pathway	7	3	4	615	137	9290	ENSG00000159399(HK2),ENSG00000169885(CALML6),ENSG00000119729(RHOQ),ENSG00000129007(CALML4),ENSG00000181856(SLC2A4),ENSG00000145675(PIK3R1),ENSG00000184557(SOCS3),	ENSG00000159399(HK2),ENSG00000119729(RHOQ),ENSG00000145675(PIK3R1),	ENSG00000169885(CALML6),ENSG00000129007(CALML4),ENSG00000181856(SLC2A4),ENSG00000184557(SOCS3),	0.771824	1	1
hsa04330	Notch signaling pathway	3	1	2	615	59	9290	ENSG00000100060(MFNG),ENSG00000104953(TLE6),ENSG00000106003(LFNG),	ENSG00000100060(MFNG),	ENSG00000104953(TLE6),ENSG00000106003(LFNG),	0.768086	1	1
hsa04722	Neurotrophin signaling pathway	6	2	4	615	119	9290	ENSG00000111348(ARHGDIB),ENSG00000169885(CALML6),ENSG00000129007(CALML4),ENSG00000145675(PIK3R1),ENSG00000058404(CAMK2B),ENSG00000177606(JUN),	ENSG00000111348(ARHGDIB),ENSG00000145675(PIK3R1),	ENSG00000169885(CALML6),ENSG00000129007(CALML4),ENSG00000058404(CAMK2B),ENSG00000177606(JUN),	0.761631	1	1
hsa05161	Hepatitis B	8	6	2	615	162	9290	ENSG00000136869(TLR4),ENSG00000026103(FAS),ENSG00000122877(EGR2),ENSG00000179388(EGR3),ENSG00000131196(NFATC1),ENSG00000169429(CXCL8),ENSG00000145675(PIK3R1),ENSG00000177606(JUN),	ENSG00000136869(TLR4),ENSG00000026103(FAS),ENSG00000122877(EGR2),ENSG00000179388(EGR3),ENSG00000169429(CXCL8),ENSG00000145675(PIK3R1),	ENSG00000131196(NFATC1),ENSG00000177606(JUN),	0.74596	1	1
hsa04110	Cell cycle	6	5	1	615	124	9290	ENSG00000110092(CCND1),ENSG00000135679(MDM2),ENSG00000116717(GADD45A),ENSG00000123080(CDKN2C),ENSG00000118971(CCND2),ENSG00000214102(WEE2),	ENSG00000110092(CCND1),ENSG00000135679(MDM2),ENSG00000116717(GADD45A),ENSG00000118971(CCND2),ENSG00000214102(WEE2),	ENSG00000123080(CDKN2C),	0.730921	1	1
hsa04114	Oocyte meiosis	6	1	5	615	127	9290	ENSG00000169885(CALML6),ENSG00000156509(FBXO43),ENSG00000129007(CALML4),ENSG00000163806(SPDYA),ENSG00000058404(CAMK2B),ENSG00000214300(SPDYE3),	ENSG00000214300(SPDYE3),	ENSG00000169885(CALML6),ENSG00000156509(FBXO43),ENSG00000129007(CALML4),ENSG00000163806(SPDYA),ENSG00000058404(CAMK2B),	0.713655	1	1
hsa04659	Th17 cell differentiation	5	1	4	615	107	9290	ENSG00000162594(IL23R),ENSG00000131196(NFATC1),ENSG00000223865(HLA-DPB1),ENSG00000177606(JUN),ENSG00000242574(HLA-DMB),	ENSG00000162594(IL23R),	ENSG00000131196(NFATC1),ENSG00000223865(HLA-DPB1),ENSG00000177606(JUN),ENSG00000242574(HLA-DMB),	0.705873	1	1
hsa01240	Biosynthesis of cofactors	7	2	5	615	156	9290	ENSG00000139988(RDH12),ENSG00000162433(AK4),ENSG00000117009(KMO),ENSG00000158104(HPD),ENSG00000162496(DHRS3),ENSG00000163864(NMNAT3),ENSG00000162551(ALPL),	ENSG00000139988(RDH12),ENSG00000162433(AK4),	ENSG00000117009(KMO),ENSG00000158104(HPD),ENSG00000162496(DHRS3),ENSG00000163864(NMNAT3),ENSG00000162551(ALPL),	0.677819	1	1
hsa05221	Acute myeloid leukemia	3	3	0	615	67	9290	ENSG00000110092(CCND1),ENSG00000245848(CEBPA),ENSG00000145675(PIK3R1),	ENSG00000110092(CCND1),ENSG00000245848(CEBPA),ENSG00000145675(PIK3R1),	-	0.676374	1	1
hsa03022	Basal transcription factors	2	1	1	615	45	9290	ENSG00000102387(TAF7L),ENSG00000242441(GTF2A1L),	ENSG00000102387(TAF7L),	ENSG00000242441(GTF2A1L),	0.671364	1	1
hsa04664	Fc epsilon RI signaling pathway	3	2	1	615	68	9290	ENSG00000169194(IL13),ENSG00000145675(PIK3R1),ENSG00000132965(ALOX5AP),	ENSG00000145675(PIK3R1),ENSG00000132965(ALOX5AP),	ENSG00000169194(IL13),	0.666428	1	1
hsa04140	Autophagy - animal	6	2	4	615	137	9290	ENSG00000168209(DDIT4),ENSG00000181652(ATG9B),ENSG00000155961(RAB39B),ENSG00000189403(HMGB1),ENSG00000145675(PIK3R1),ENSG00000155792(DEPTOR),	ENSG00000155961(RAB39B),ENSG00000145675(PIK3R1),	ENSG00000168209(DDIT4),ENSG00000181652(ATG9B),ENSG00000189403(HMGB1),ENSG00000155792(DEPTOR),	0.661563	1	1
hsa04714	Thermogenesis	10	3	7	615	232	9290	ENSG00000185633(NDUFA4L2),ENSG00000187581(COX8C),ENSG00000116985(BMP8B),ENSG00000068366(ACSL4),ENSG00000205683(DPF3),ENSG00000125356(NDUFA1),ENSG00000115944(COX7A2L),ENSG00000134962(KLB),ENSG00000166819(PLIN1),ENSG00000198899(MT-ATP6),	ENSG00000068366(ACSL4),ENSG00000205683(DPF3),ENSG00000198899(MT-ATP6),	ENSG00000185633(NDUFA4L2),ENSG00000187581(COX8C),ENSG00000116985(BMP8B),ENSG00000125356(NDUFA1),ENSG00000115944(COX7A2L),ENSG00000134962(KLB),ENSG00000166819(PLIN1),	0.651107	1	1
hsa01200	Carbon metabolism	5	3	2	615	116	9290	ENSG00000159399(HK2),ENSG00000235376(RPEL1),ENSG00000135094(SDS),ENSG00000229937(PRPS1L1),ENSG00000092621(PHGDH),	ENSG00000159399(HK2),ENSG00000235376(RPEL1),ENSG00000229937(PRPS1L1),	ENSG00000135094(SDS),ENSG00000092621(PHGDH),	0.651107	1	1
hsa05017	Spinocerebellar ataxia	6	3	3	615	142	9290	ENSG00000176884(GRIN1),ENSG00000166546(BEAN1),ENSG00000137841(PLCB2),ENSG00000196218(RYR1),ENSG00000145675(PIK3R1),ENSG00000155511(GRIA1),	ENSG00000176884(GRIN1),ENSG00000166546(BEAN1),ENSG00000145675(PIK3R1),	ENSG00000137841(PLCB2),ENSG00000196218(RYR1),ENSG00000155511(GRIA1),	0.638269	1	1
hsa04071	Sphingolipid signaling pathway	5	3	2	615	119	9290	ENSG00000137841(PLCB2),ENSG00000177076(ACER2),ENSG00000145675(PIK3R1),ENSG00000126821(SGPP1),ENSG00000168350(DEGS2),	ENSG00000177076(ACER2),ENSG00000145675(PIK3R1),ENSG00000126821(SGPP1),	ENSG00000137841(PLCB2),ENSG00000168350(DEGS2),	0.634693	1	1
hsa04922	Glucagon signaling pathway	4	0	4	615	107	9290	ENSG00000169885(CALML6),ENSG00000137841(PLCB2),ENSG00000129007(CALML4),ENSG00000058404(CAMK2B),	-	ENSG00000169885(CALML6),ENSG00000137841(PLCB2),ENSG00000129007(CALML4),ENSG00000058404(CAMK2B),	0.564699	1	1
hsa03460	Fanconi anemia pathway	2	1	1	615	54	9290	ENSG00000251503(CENPS-CORT),ENSG00000197774(EME2),	ENSG00000197774(EME2),	ENSG00000251503(CENPS-CORT),	0.55947	1	1
hsa04740	Olfactory transduction	16	7	9	615	439	9290	ENSG00000136834(OR1J1),ENSG00000188124(OR2AG2),ENSG00000184698(OR51M1),ENSG00000169885(CALML6),ENSG00000180475(OR10Q1),ENSG00000127588(GNG13),ENSG00000176533(GNG7),ENSG00000186642(PDE2A),ENSG00000124657(OR2B6),ENSG00000129007(CALML4),ENSG00000047617(ANO2),ENSG00000171496(OR1L8),ENSG00000212807(OR2A42),ENSG00000058404(CAMK2B),ENSG00000196341(OR8D1),ENSG00000100678(SLC8A3),	ENSG00000136834(OR1J1),ENSG00000188124(OR2AG2),ENSG00000127588(GNG13),ENSG00000186642(PDE2A),ENSG00000171496(OR1L8),ENSG00000212807(OR2A42),ENSG00000196341(OR8D1),	ENSG00000184698(OR51M1),ENSG00000169885(CALML6),ENSG00000180475(OR10Q1),ENSG00000176533(GNG7),ENSG00000124657(OR2B6),ENSG00000129007(CALML4),ENSG00000047617(ANO2),ENSG00000058404(CAMK2B),ENSG00000100678(SLC8A3),	0.550549	1	1
hsa04120	Ubiquitin mediated proteolysis	5	2	3	615	140	9290	ENSG00000287542(AC098582.1),ENSG00000135679(MDM2),ENSG00000215218(UBE2QL1),ENSG00000078140(UBE2K),ENSG00000184557(SOCS3),	ENSG00000135679(MDM2),ENSG00000215218(UBE2QL1),	ENSG00000287542(AC098582.1),ENSG00000078140(UBE2K),ENSG00000184557(SOCS3),	0.539489	1	1
hsa00480	Glutathione metabolism	2	1	1	615	57	9290	ENSG00000171848(RRM2),ENSG00000099998(GGT5),	ENSG00000099998(GGT5),	ENSG00000171848(RRM2),	0.530024	1	1
hsa04370	VEGF signaling pathway	2	2	0	615	59	9290	ENSG00000073756(PTGS2),ENSG00000145675(PIK3R1),	ENSG00000073756(PTGS2),ENSG00000145675(PIK3R1),	-	0.512057	1	1
hsa04213	Longevity regulating pathway - multiple species	2	2	0	615	62	9290	ENSG00000126803(HSPA2),ENSG00000145675(PIK3R1),	ENSG00000126803(HSPA2),ENSG00000145675(PIK3R1),	-	0.48728	1	1
hsa04914	Progesterone-mediated oocyte maturation	3	2	1	615	98	9290	ENSG00000163806(SPDYA),ENSG00000145675(PIK3R1),ENSG00000214300(SPDYE3),	ENSG00000145675(PIK3R1),ENSG00000214300(SPDYE3),	ENSG00000163806(SPDYA),	0.462419	1	1
hsa04137	Mitophagy - animal	2	0	2	615	68	9290	ENSG00000181652(ATG9B),ENSG00000177606(JUN),	-	ENSG00000181652(ATG9B),ENSG00000177606(JUN),	0.444285	1	1
hsa03013	RNA transport	5	4	1	615	182	9290	ENSG00000178718(RPP25),ENSG00000055163(CYFIP2),ENSG00000177688(SUMO4),ENSG00000093000(NUP50),ENSG00000174740(PABPC5),	ENSG00000055163(CYFIP2),ENSG00000177688(SUMO4),ENSG00000093000(NUP50),ENSG00000174740(PABPC5),	ENSG00000178718(RPP25),	0.414992	1	1
hsa03018	RNA degradation	2	1	1	615	79	9290	ENSG00000172795(DCP2),ENSG00000174740(PABPC5),	ENSG00000174740(PABPC5),	ENSG00000172795(DCP2),	0.382423	1	1
hsa04935	Growth hormone synthesis, secretion and action	3	1	2	615	119	9290	ENSG00000137841(PLCB2),ENSG00000145675(PIK3R1),ENSG00000184557(SOCS3),	ENSG00000145675(PIK3R1),	ENSG00000137841(PLCB2),ENSG00000184557(SOCS3),	0.380816	1	1
hsa04152	AMPK signaling pathway	3	2	1	615	120	9290	ENSG00000110092(CCND1),ENSG00000181856(SLC2A4),ENSG00000145675(PIK3R1),	ENSG00000110092(CCND1),ENSG00000145675(PIK3R1),	ENSG00000181856(SLC2A4),	0.377642	1	1
hsa04142	Lysosome	3	3	0	615	128	9290	ENSG00000078081(LAMP3),ENSG00000172543(CTSW),ENSG00000147614(ATP6V0D2),	ENSG00000078081(LAMP3),ENSG00000172543(CTSW),ENSG00000147614(ATP6V0D2),	-	0.35404	1	1
hsa04211	Longevity regulating pathway	2	2	0	615	89	9290	ENSG00000130766(SESN2),ENSG00000145675(PIK3R1),	ENSG00000130766(SESN2),ENSG00000145675(PIK3R1),	-	0.339454	1	1
hsa00564	Glycerophospholipid metabolism	2	2	0	615	98	9290	ENSG00000153933(DGKE),ENSG00000058866(DGKG),	ENSG00000153933(DGKE),ENSG00000058866(DGKG),	-	0.308279	1	1
hsa03040	Spliceosome	3	1	2	615	151	9290	ENSG00000261796(ISY1-RAB43),ENSG00000126803(HSPA2),ENSG00000139675(HNRNPA1L2),	ENSG00000126803(HSPA2),	ENSG00000261796(ISY1-RAB43),ENSG00000139675(HNRNPA1L2),	0.300113	1	1
